# Supplementary material for: Associations of Birth Size with Physical and Cognitive Function in Men and Women 60 Years and Older—Systematic Review and Meta-Analysis
Source: Nutrients. 2025 Aug 8;17(16):2583. doi: 10.3390/nu17162583 (PMC12389215; doi:10.3390/nu17162583)
Supplement: Supplementary file 1 [file nutrients-17-02583-s001.zip]

Archive with 2 entries (2 files):
- nutrients-3767544-supplementary.pdf
- nutrients-3767544.xml
