# Supplementary material for: Associations of Birth Size with Physical and Cognitive Function in Men and Women 60 Years and Older—Systematic Review and Meta-Analysis
Source: Nutrients. 2025 Aug 8;17(16):2583. doi: 10.3390/nu17162583 (PMC12389215; doi:10.3390/nu17162583)
Supplement: Supplementary file 1 [file nutrients-17-02583-s001.zip › nutrients-3767544.xml]

<?xml version="1.0" encoding="UTF-8"?>
<!DOCTYPE article PUBLIC "-//NLM//DTD JATS (Z39.96) Journal Publishing DTD v1.3 20210610//EN" "JATS-journalpublishing1-3.dtd">
<article xmlns:mml="http://www.w3.org/1998/Math/MathML" xmlns:xlink="http://www.w3.org/1999/xlink" article-type="review-article" dtd-version="1.3" xml:lang="en">
  <front>
    <journal-meta>
      <journal-id journal-id-type="publisher-id">nutrients</journal-id>
      <journal-title-group>
        <journal-title>Nutrients</journal-title>
        <abbrev-journal-title abbrev-type="publisher">Nutrients</abbrev-journal-title>
        <abbrev-journal-title abbrev-type="pubmed">Nutrients</abbrev-journal-title>
      </journal-title-group>
      <issn pub-type="epub">2072-6643</issn>
      <publisher>
        <publisher-name>MDPI</publisher-name>
      </publisher>
    </journal-meta>
    <article-meta>
      <article-id pub-id-type="doi">10.3390/nu17160000</article-id>
      <article-id pub-id-type="publisher-id">nutrients-3767544</article-id>
      <article-categories>
        <subj-group>
          <subject>Systematic Review</subject>
        </subj-group>
      </article-categories>
      <title-group>
        <article-title>Associations of Birth Size with Physical and Cognitive Function in Men and Women 60 Years and Older&#x2014;Systematic Review and Meta-Analysis</article-title>
      </title-group>
      <contrib-group>
        <contrib contrib-type="author">
          <name>
            <surname>Vilmundardottir</surname>
            <given-names>Vilborg Kolbrun</given-names>
          </name>
          <xref rid="af1-nutrients-3767544" ref-type="aff">1</xref>
          <xref rid="af2-nutrients-3767544" ref-type="aff">2</xref>
        </contrib>
        <contrib contrib-type="author">
          <name>
            <surname>Thorisdottir</surname>
            <given-names>Birna</given-names>
          </name>
          <xref rid="af1-nutrients-3767544" ref-type="aff">1</xref>
          <xref rid="af2-nutrients-3767544" ref-type="aff">2</xref>
        </contrib>
        <contrib contrib-type="author">
          <name>
            <surname>Ramel</surname>
            <given-names>Alfons</given-names>
          </name>
          <xref rid="af1-nutrients-3767544" ref-type="aff">1</xref>
          <xref rid="af2-nutrients-3767544" ref-type="aff">2</xref>
        </contrib>
        <contrib contrib-type="author">
          <contrib-id contrib-id-type="orcid" authenticated="true">https://orcid.org/0000-0002-3766-2062</contrib-id>
          <name>
            <surname>Geirsd&#xF3;ttir</surname>
            <given-names>&#xD3;l&#xF6;f Gu&#xF0;n&#xFD;</given-names>
          </name>
          <xref rid="af1-nutrients-3767544" ref-type="aff">1</xref>
          <xref rid="af2-nutrients-3767544" ref-type="aff">2</xref>
          <xref rid="c1-nutrients-3767544" ref-type="corresp">*</xref>
        </contrib>
      </contrib-group>
      <contrib-group>
        <contrib contrib-type="editor">
          <name>
            <surname>Fernandez</surname>
            <given-names>Maria Luz</given-names>
          </name>
          <role>Academic Editor</role>
        </contrib>
      </contrib-group>
      <aff id="af1-nutrients-3767544"><label>1</label>Faculty of Food Science and Nutrition, University of Iceland, 102 Reykjavik, Iceland; <email>vkv2@hi.is</email> (V.K.V.); <email>bith@hi.is</email> (B.T.); <email>alfonsra@hi.is</email> (A.R.)</aff>
      <aff id="af2-nutrients-3767544"><label>2</label>Unit for Nutrition Research, Landspitali-University Hospital, University of Iceland, 102 Reykjavik, Iceland</aff>
      <author-notes>
        <corresp id="c1-nutrients-3767544"><label>*</label>Correspondence: <email>ogg@hi.is</email>; Tel.: +354-5255954</corresp>
      </author-notes>
      <pub-date pub-type="epub">
        <day>08</day>
        <month>08</month>
        <year>2025</year>
      </pub-date>
      <pub-date pub-type="collection">
        <month>08</month>
        <year>2025</year>
      </pub-date>
      <volume>17</volume>
      <issue>16</issue>
      <elocation-id>0</elocation-id>
      <history>
        <date date-type="received">
          <day>03</day>
          <month>07</month>
          <year>2025</year>
        </date>
        <date date-type="rev-recd">
          <day>29</day>
          <month>07</month>
          <year>2025</year>
        </date>
        <date date-type="accepted">
          <day>01</day>
          <month>08</month>
          <year>2025</year>
        </date>
      </history>
      <permissions>
        <copyright-statement>&#xA9; 2025 by the authors.</copyright-statement>
        <copyright-year>2025</copyright-year>
        <license license-type="open-access">
          <license-p>Licensee MDPI, Basel, Switzerland. This article is an open access article distributed under the terms and conditions of the Creative Commons Attribution (CC BY) license (<ext-link ext-link-type="uri" xlink:href="https://creativecommons.org/licenses/by/4.0/">https://creativecommons.org/licenses/by/4.0/</ext-link>).</license-p>
        </license>
      </permissions>
      <abstract>
        <p>Background/Objectives: This systematic review aimed to investigate the relationship between birth size, a marker of prenatal undernutrition, and both physical and cognitive function in individuals aged 60 years and older. Methods: We searched the PubMed and Scopus databases up to November 2024 for prospective cohort studies that included data on birth size and physical or cognitive function in individuals aged 60 or older, excluding studies focused on preterm individuals. The Risk Of Bias In Non-randomized Studies&#x2014;of Exposure (ROBINS-E) tool was used to evaluate the bias of each included study. Fixed-effects meta-analysis was performed using Review Manager. This systematic review was registered with PROSPERO, CRD42023360823. Results: Twenty-four articles met the eligibility criteria, with participant numbers ranging from 52 to 4000 (about 50% women) and an average age range of 60.9 to 78.4 years. Eight articles had a high risk of bias, while the remaining 16 presented some concerns. Three meta-analyses were conducted: two for grip strength and one for word fluency. Grip strength was positively associated with birth weight, both in an unadjusted analysis, which showed an increase of 1.88 kg (95% CI 1.19, 2.56), and in an analysis adjusted for age, sex, and height/body mass index, which showed an increase of 1.15 kg (95% CI 0.71, 1.59). Word fluency also displayed a positive association with birth weight, with an increase of 0.62 words per minute (95% CI 0.15, 1.10). Conclusions: Smaller birth size, indicative of prenatal undernutrition, is associated with diminished physical and cognitive function in later life. These results highlight the importance of identifying individuals born small as a vulnerable group and implementing lifelong strategies to promote healthy aging.</p>
      </abstract>
      <kwd-group>
        <kwd>birth size</kwd>
        <kwd>life course</kwd>
        <kwd>healthy aging</kwd>
        <kwd>cognitive function</kwd>
        <kwd>physical function</kwd>
      </kwd-group>
      <funding-group>
        <funding-statement>This research received no external funding.</funding-statement>
      </funding-group>
    </article-meta>
  </front>
  <body>
    <sec id="sec1-nutrients-3767544" sec-type="intro">
      <title>1. Introduction</title>
      <p>Quality nutrition throughout the life course is one of the key factors in maintaining optimal health and quality of life, from gestation to older age [<xref ref-type="bibr" rid="B1-nutrients-3767544">1</xref>,<xref ref-type="bibr" rid="B2-nutrients-3767544">2</xref>]. In particular, the concept of healthy aging, defined not merely by the absence of disease but by the maintenance and optimization of intrinsic capacity throughout life, has become increasingly important as the global population ages. The World Health Organization (WHO) projects that the proportion of people aged 60 years or older will nearly double from 12% in 2015 to 22% in 2050 [<xref ref-type="bibr" rid="B3-nutrients-3767544">3</xref>]. In this context, it is crucial to further understand the early life determinants of intrinsic capacity, which encompasses all the physical and cognitive capacities of an individual and serves as a foundation for healthy aging [<xref ref-type="bibr" rid="B4-nutrients-3767544">4</xref>,<xref ref-type="bibr" rid="B5-nutrients-3767544">5</xref>].</p>
      <p>Among these early life factors, birth size, in particular birth weight, has been considered a possible marker of prenatal environment, with smaller birth size suggesting prenatal undernutrition or an otherwise suboptimal fetal environment, such as mothers&#x2019; health, social status, etc. [<xref ref-type="bibr" rid="B1-nutrients-3767544">1</xref>,<xref ref-type="bibr" rid="B6-nutrients-3767544">6</xref>]. Prenatal undernutrition can have long-term consequences, where lower birth weight has been associated with a greater risk of coronary heart disease and type 2 diabetes [<xref ref-type="bibr" rid="B7-nutrients-3767544">7</xref>,<xref ref-type="bibr" rid="B8-nutrients-3767544">8</xref>].</p>
      <p>Beyond disease risk, birth size has also been associated with measures such as body composition, with individuals born small showing altered fat distribution and reduced muscle mass in infancy until middle age [<xref ref-type="bibr" rid="B9-nutrients-3767544">9</xref>,<xref ref-type="bibr" rid="B10-nutrients-3767544">10</xref>]. Further, considering physical function, a systematic review and meta-analysis on individuals aged 5 to 68 years found that for each kg increase in birth weight, grip strength increased by 2.07 kg (95%CI 1.47, 2.66) in men and 1.59 kg (95%CI 1.25, 1.93) in women [<xref ref-type="bibr" rid="B11-nutrients-3767544">11</xref>].</p>
      <p>Similarly, associations have been reported between smaller birth size and poorer cognitive function, including lower cognitive ability, reduced language skills, and slower simple reaction time during adolescence and young adulthood [<xref ref-type="bibr" rid="B12-nutrients-3767544">12</xref>,<xref ref-type="bibr" rid="B13-nutrients-3767544">13</xref>,<xref ref-type="bibr" rid="B14-nutrients-3767544">14</xref>]. Reinforcing these findings, a systematic review and meta-analysis involving participants aged 3 to 22 years found that individuals with low birth weight (&lt;2.5 kg) had significantly lower IQ scores, by an average of 7.63 points (95%CI 5.95, 9.31) compared to those with normal birth weight (&#x2265;2.5 kg) [<xref ref-type="bibr" rid="B15-nutrients-3767544">15</xref>]. Moreover, a recent systematic review suggested that smaller birth size may be associated with poorer cognitive functioning among individuals aged 50 years and older [<xref ref-type="bibr" rid="B16-nutrients-3767544">16</xref>].</p>
      <p>Given the projected increases in older populations and the emphasis on optimizing cognitive and physical function for healthy aging, it is imperative to expand knowledge from early/middle age and into older age on how prenatal factors such as birth size can influence cognitive and physical function in later life.</p>
      <p>This systematic review aims to investigate the association between birth size and physical and cognitive function in men and women aged 60 years and older, motivated by the need to understand early life determinants of health in an aging population.</p>
    </sec>
    <sec id="sec2-nutrients-3767544">
      <title>2. Materials and Methods</title>
      <p>This systematic review was conducted following the Preferred Reporting Items for Systematic Reviews and Meta-Analyses (PRISMA) statement. A study protocol was published before article selection in the PROSPERO database. <sup>&#xA9;</sup>Centre for Reviews and Dissemination, University of York, 2008 Published by CRD, University of York January 2009 ISBN 978-1-900640-47-3. (<uri>https://www.crd.york.ac.uk/PROSPERO/view/CRD42024559392</uri> (accessed on 8 June 2025)).</p>
      <sec id="sec2dot1-nutrients-3767544">
        <title>2.1. Eligibility Criteria</title>
        <p>Eligible participants were men and women aged 60 years and older who were born full term (&#x2265;37 weeks&#x2019; gestational age). Studies with exclusively preterm-born participants were excluded. However, a preliminary search by the primary author revealed that restricting the population to exclusively term-born participants yielded very few studies on the associations between the exposures and outcomes of interest. Therefore, studies on population-based samples (including mostly term-born participants) were included. The primary exposure of interest was birth weight, presented as either a continuous or categorical variable (with a comparator set as higher versus lower). Other exposures of interest included birth length, ponderal index, and body mass index at birth. The outcomes of interest were physical function and cognitive function. They could be assessed in various ways, including the short physical performance battery (SPPB), grip strength, timed-up-and-go, gait speed, leg strength, sarcopenia, frailty, memory, executive function, processing speed, Mini-Mental State Examination (MMSE), brain images (MRI, CT), and diagnosed impaired cognitive function. Only prospective cohort studies were deemed eligible for inclusion.</p>
      </sec>
      <sec id="sec2dot2-nutrients-3767544">
        <title>2.2. Search Strategy </title>
        <p>A comprehensive literature search was conducted on PubMed and Scopus at the University of Iceland, initially in January 2023 and subsequently updated in November 2024. The primary author and a research librarian at the University of Iceland developed the search strategy (<xref ref-type="app" rid="app1-nutrients-3767544">Supplementary Materials</xref>). The reference lists of relevant retrieved articles were screened to identify additional relevant articles. There were no publication dates or language limitations in the search. Grey literature and unpublished study searches were not performed. </p>
      </sec>
      <sec id="sec2dot3-nutrients-3767544">
        <title>2.3. Article Selection </title>
        <p>Two authors (VKV and BT) independently screened and selected studies for inclusion. The screening of title/abstracts and full-text articles was performed in the web tool Covidence (<uri>https://www.covidence.org/</uri> (accessed on 10 January 2025)). Discrepancies were resolved through discussion among the study team, both after title/abstract screening and full-text screening. </p>
      </sec>
      <sec id="sec2dot4-nutrients-3767544">
        <title>2.4. Data Collection </title>
        <p>Data from full-text articles were extracted in standardized extraction forms by two authors (VKV and BT) working independently. Among the data extracted were information on participants (including sex, age, and sample size) and settings, eligibility and recruitment, exclusion reasons, assessment of exposures, evaluation of outcomes, confounding variables, results (unadjusted and adjusted estimates), study authors&#x2019; conclusions, reported conflict of interest by study authors, and funding source. Discrepancies were resolved by discussion.</p>
      </sec>
      <sec id="sec2dot5-nutrients-3767544">
        <title>2.5. Risk of Bias Assessment </title>
        <p>The Risk Of Bias In Non-randomized Studies of Exposure (ROBINS-E) tool (<uri>https://www.riskofbias.info/welcome/robins-e-tool</uri> (accessed on 5 February 2025)) was used to assess the risk of bias (RoB) of each included study as low, some, or high by two authors (BT and AR) working independently. Discrepancies were resolved by discussion of the study team. The ROBINS-E tool considers the risk of bias in seven domains: due to confounding (we used Variant A), arising from measurements of the exposure (we used Variant A), in selection of participants, due to post-exposure interventions, due to missing data, arising from measurement of outcomes, and in the selection of the reported result. Decisions were made prior to the RoB assessment. Age and sex were considered confounding factors that needed to be controlled for, to avoid introducing reporting bias due to confounding (Domain 1). Additionally, physical activity was considered a key confounding factor for physical function outcomes, while education and socio-economic status were considered key confounding factors for cognitive function outcomes. All studies except those describing samples consisting of only term-born participants were considered to introduce some risk that the measured exposure would not well-characterize the exposure specified to be of interest in this systematic review (Domain 2). The Risk of bias was visualized by using the web app Risk-Of-Bias VISualization (robvis) (<uri>https://www.riskofbias.info/welcome/robvis-visualization-tool</uri> (accessed on 5 February 2025)). </p>
      </sec>
      <sec id="sec2dot6-nutrients-3767544">
        <title>2.6. Synthesis Methods </title>
        <p>The physical function outcomes were classified into eleven groups, based on the function being measured, as described in the methods chapters of included articles: grip strength, performance score, walking, chair rise, balance, arm curl, lower flexibility, upper flexibility, cardiorespiratory fitness (VO<sub>2max</sub>), self-reported function and frailty (<xref ref-type="app" rid="app1-nutrients-3767544">Supplementary Table S1</xref>). The cognitive function outcomes were classified into twelve groups based on the cognitive domain being measured [<xref ref-type="bibr" rid="B17-nutrients-3767544">17</xref>,<xref ref-type="bibr" rid="B18-nutrients-3767544">18</xref>]: cognitive impairment, executive function, word fluency, cognition, verbal memory, brain volume, processing speed, cognitive decline, simple attention, intelligence, premorbid ability, and visual memory (<xref ref-type="app" rid="app1-nutrients-3767544">Supplementary Table S2</xref>). As some articles reported results for several cognitive outcomes that tested similar/same cognitive domains, some cognitive domains include multiple outcomes from the same article.</p>
        <p>Meta-analyses were performed if deemed appropriate to combine/pool the different studies, i.e., if two or more cohort studies with sufficient homogeneous data existed [<xref ref-type="bibr" rid="B19-nutrients-3767544">19</xref>]. These conditions were met for two outcomes: grip strength [<xref ref-type="bibr" rid="B20-nutrients-3767544">20</xref>,<xref ref-type="bibr" rid="B21-nutrients-3767544">21</xref>,<xref ref-type="bibr" rid="B22-nutrients-3767544">22</xref>] and verbal fluency [<xref ref-type="bibr" rid="B23-nutrients-3767544">23</xref>,<xref ref-type="bibr" rid="B24-nutrients-3767544">24</xref>,<xref ref-type="bibr" rid="B25-nutrients-3767544">25</xref>]. Confidence intervals were calculated from &#x3B2;- and <italic>p</italic>-values in one study, as they were not reported [<xref ref-type="bibr" rid="B23-nutrients-3767544">23</xref>]. A fixed-effects meta-analysis with the generic inverse variance method was conducted using Review Manager (RevMan; The Cochrane Collaboration, 2020), version 5.4.1. Potential heterogeneity between studies was quantified using the I<sup>2</sup> statistic, which estimates (range 0&#x2013;100%) the proportion of variance in the pooled estimates attributable to differences in estimates between studies included in the meta-analyses. However, due to the low number of included articles in the Meta-analyses, the I<sup>2</sup> statistic was interpreted with caution, alongside visual forest plots and 95% confidence intervals [<xref ref-type="bibr" rid="B26-nutrients-3767544">26</xref>]. Pooled associations were shown using forest plots. Due to the low number of included articles, the risk of publication bias, as assessed by funnel plots, could not be determined.</p>
      </sec>
    </sec>
    <sec id="sec3-nutrients-3767544" sec-type="results">
      <title>3. Results</title>
      <p>As shown in <xref ref-type="fig" rid="nutrients-3767544-f001">Figure 1</xref>, the database searches yielded 768 records after deduplication, of which 734 were excluded following title/abstract screening. The remaining 34, plus eight additional records identified by screening reference lists of retrieved articles and other systematic reviews, were screened in full, after which 18 additional reports were excluded (see articles excluded after full-text screening in <xref ref-type="app" rid="app1-nutrients-3767544">Supplementary Table S3</xref>). Therefore, 24 articles met the inclusion criteria for the review, and six were included in the quantitative synthesis (meta-analysis). The included articles report results from 12 unique prospective cohorts from ten countries, of which all but two (China and India) are classified as high-income countries (<xref ref-type="table" rid="nutrients-3767544-t001">Table 1</xref>).</p>
      <sec id="sec3dot1-nutrients-3767544">
        <title>3.1. Study Characteristics</title>
        <p>In total, 10 articles reporting possible observational associations between birth size and physical function and 14 articles reporting possible observational associations between birth size and cognitive function were included (<xref ref-type="table" rid="nutrients-3767544-t002">Table 2</xref>). The participants were obtained from generally healthy populations, and participant numbers ranged from 52 to 4000, with around 50% women and 50% men. The overall mean age range for all studies was 60.9 to 78.4 years. Most studies (<italic>n</italic> = 21) were publicly funded, while the remaining three did not disclose their funding sources.</p>
        <p>Birth weight was available as an exposure in all articles except for two [<xref ref-type="bibr" rid="B23-nutrients-3767544">23</xref>,<xref ref-type="bibr" rid="B28-nutrients-3767544">28</xref>]. Birth size was obtained from birth records in all articles except two, where birth weight was self-reported [<xref ref-type="bibr" rid="B23-nutrients-3767544">23</xref>,<xref ref-type="bibr" rid="B44-nutrients-3767544">44</xref>]. Most studies adjusted for age, sex, and cognitive function. Eight studies made further adjustments for education and/or socio-economic status [<xref ref-type="bibr" rid="B23-nutrients-3767544">23</xref>,<xref ref-type="bibr" rid="B24-nutrients-3767544">24</xref>,<xref ref-type="bibr" rid="B27-nutrients-3767544">27</xref>,<xref ref-type="bibr" rid="B30-nutrients-3767544">30</xref>,<xref ref-type="bibr" rid="B36-nutrients-3767544">36</xref>,<xref ref-type="bibr" rid="B40-nutrients-3767544">40</xref>,<xref ref-type="bibr" rid="B41-nutrients-3767544">41</xref>,<xref ref-type="bibr" rid="B42-nutrients-3767544">42</xref>]. Four studies on physical function adjusted for physical activity [<xref ref-type="bibr" rid="B20-nutrients-3767544">20</xref>,<xref ref-type="bibr" rid="B23-nutrients-3767544">23</xref>,<xref ref-type="bibr" rid="B29-nutrients-3767544">29</xref>,<xref ref-type="bibr" rid="B38-nutrients-3767544">38</xref>].</p>
      </sec>
      <sec id="sec3dot2-nutrients-3767544">
        <title>3.2. Risk of Bias in Included Studies</title>
        <p>RoB assessment is shown in <xref ref-type="fig" rid="nutrients-3767544-f002">Figure 2</xref>, and study-level RoB assessments are shown in <xref ref-type="fig" rid="nutrients-3767544-f003">Figure 3</xref>.</p>
        <p>A total of 16 studies were evaluated, of which eight exhibited a high risk of bias (RoB). Most of these studies were assessed as having either some degree of risk or a high risk of bias primarily due to limitations in the measurement of exposure. This aspect is addressed in Domain 2, which examines the accuracy and reliability of how the intervention or exposure was quantified or classified. Additionally, selection bias, analyzed in Domain 3, pertains to the methods employed for participant selection and the potential for these processes to introduce bias into the findings. Notably, the two studies categorized as having a low risk of selection bias were based on registry data in the context of cohort studies.</p>
      </sec>
      <sec id="sec3dot3-nutrients-3767544">
        <title>3.3. Summary of Findings</title>
        <sec id="sec3dot3dot1-nutrients-3767544">
          <title>3.3.1. Physical Function</title>
          <p>Findings for the eleven different outcome groups are summarized in <xref ref-type="table" rid="nutrients-3767544-t003">Table 3</xref> (the outcome groups are further explained in <xref ref-type="app" rid="app1-nutrients-3767544">Supplementary Table S1</xref>). Kuh et al. reported a 1.96 kg (95%CI 1.08, 2.84) increase in GS for men and a 1.07 kg (95%CI 0.25, 1.88) increase in GS for women per kg BW, after adjusting for age and height [<xref ref-type="bibr" rid="B21-nutrients-3767544">21</xref>]. Ylih&#xE4;rsila et al. reported a 1.30 kg (95%CI 0.10, 2.50) increase in GS per 1 kg increase in BW, after adjusting for age and BMI [<xref ref-type="bibr" rid="B22-nutrients-3767544">22</xref>]. Sayer et al. found a significant correlation between BW and GS (<italic>p</italic> = 0.01) after adjusting for age, sex, height, and social class now and at birth [<xref ref-type="bibr" rid="B37-nutrients-3767544">37</xref>]. Sayer et al. found a significant correlation between BW and GS of 0.19 (<italic>p</italic> &lt; 0.001) in men and of 0.16 (<italic>p</italic> &lt; 0.001) in women, after adjusting for age, PA, social class, smoking, and alcohol [<xref ref-type="bibr" rid="B38-nutrients-3767544">38</xref>].</p>
          <p>Eriksson et al. found a positive association between z-scores of BW 0.067 (95%CI 0.012, 0.123), BL 0.063 (95%CI 0.006, 0.121), and BMI 0.057 (95%CI 0.002, 0.112) and performance Z-score, after adjusting for several confounders (listed in <xref ref-type="table" rid="nutrients-3767544-t002">Table 2</xref>) [<xref ref-type="bibr" rid="B32-nutrients-3767544">32</xref>]. The same authors found the arm curl test to be associated with BL, with a 0.078 (95%CI 0.017, 0140) increase in Z-score per Z-score BL, as well as lower flexibility being associated with BW, with a 0.078 increase in Z-score per z-score BW, after adjusting for previously mentioned confounders and adding adult anthropometry. Martin et al. found a negative association of BW with chair rises in women, with a 0.17 (95%CI 0.05, 0.29) SDS increase in chair rise time per SDS increase in BW, after adjusting for age, height, and weight adjusted for height [<xref ref-type="bibr" rid="B39-nutrients-3767544">39</xref>]. The same authors also found a positive association of BW with balance in men, with an odds ratio of 0.68 (95%CI 0.50, 0.91) of being in the lowest balance group (losing balance in one-legged test in less than 5 sec) per SDS BW, after adjusting for previously mentioned confounders [<xref ref-type="bibr" rid="B39-nutrients-3767544">39</xref>]. von Bonsdorff et al. found a positive association between BW and self-reported function, where those born &lt; 2.5 kg had a 2.73 OR (95%CI 1.57, 4.72) and those born 2.5 to 2.9 kg had a 1.5 OR (95%CI 2.20, 2.04) of lower functioning when compared to those born 3.0 to 3.4 kg, after adjusting for several confounders (listed in <xref ref-type="table" rid="nutrients-3767544-t002">Table 2</xref>) [<xref ref-type="bibr" rid="B28-nutrients-3767544">28</xref>]. Haapanen et al. found a positive association between BW, BL, and BMI and frailty, where a 1 kg increase in BW was associated with a relative risk ratio of 0.4 for frailty when compared to non-frailty [<xref ref-type="bibr" rid="B33-nutrients-3767544">33</xref>]. No associations were found between BW, BL, or BMI and walking, upper flexibility, and VO<sub>2max</sub> [<xref ref-type="bibr" rid="B29-nutrients-3767544">29</xref>,<xref ref-type="bibr" rid="B32-nutrients-3767544">32</xref>,<xref ref-type="bibr" rid="B39-nutrients-3767544">39</xref>].</p>
          <p>The pooled associations between BW and GS were calculated using unadjusted models (<xref ref-type="fig" rid="nutrients-3767544-f004">Figure 4</xref>) and models adjusted for age, height, or BMI (<xref ref-type="fig" rid="nutrients-3767544-f005">Figure 5</xref>). The meta-analysis on unadjusted statistical models used three data sets from two articles (participants, <italic>n</italic> = 2153); Bleker [<xref ref-type="bibr" rid="B20-nutrients-3767544">20</xref>] and Yliharsila (reporting results for men and women separately) [<xref ref-type="bibr" rid="B22-nutrients-3767544">22</xref>]. The meta-analysis on adjusted statistical models used five data sets from three articles (participants, <italic>n</italic> = 4251), Kuh (reporting results for men and women separately), Bleker, and Yliharsila (reporting results for men and women separately) [<xref ref-type="bibr" rid="B20-nutrients-3767544">20</xref>,<xref ref-type="bibr" rid="B21-nutrients-3767544">21</xref>,<xref ref-type="bibr" rid="B22-nutrients-3767544">22</xref>]. Both approaches indicated that higher BW was significantly associated with higher GS, although statistical adjustments weakened this association. With unadjusted pooled associations showing an increase of 1.88 (95%CI 1.19, 2.56) kg GS per kg BW and adjusted showing an increase of 1.15 (95%CI 0.71,1.59) kg GS per kg BW. The heterogeneity between studies was low to moderate (<xref ref-type="fig" rid="nutrients-3767544-f004">Figure 4</xref> and <xref ref-type="fig" rid="nutrients-3767544-f005">Figure 5</xref>).</p>
        </sec>
        <sec id="sec3dot3dot2-nutrients-3767544">
          <title>3.3.2. Cognitive Function</title>
          <p>Findings for the twelve different outcome groups are summarized in <xref ref-type="table" rid="nutrients-3767544-t004">Table 4</xref> (the outcome groups are further explained in <xref ref-type="app" rid="app1-nutrients-3767544">Supplementary Table S2</xref>). Mosing et al. found an increased risk of 1.73 (95% CI 1.00, 1.99) for cognitive impairment in those born small for gestational age, after adjusting for several confounders (listed in <xref ref-type="table" rid="nutrients-3767544-t002">Table 2</xref>) [<xref ref-type="bibr" rid="B41-nutrients-3767544">41</xref>].</p>
          <p>Krishna et al. found a positive association between BW and word fluency, with an increase of 0.95 (95%CI 0.24, 1.60) words mentioned/minute per 1 kg increase in BW, after adjusting for age, sex, and sibship [<xref ref-type="bibr" rid="B24-nutrients-3767544">24</xref>]. The same authors found a positive association between BW 0.29 (95%CI 0.12, 0.46), BL 0.03 (95%CI 0.00, 0.05), and cognition score, after adjusting for previously mentioned confounders. A positive association between BW and two measures of verbal memory, immediate recall with a 0.82 (95%CI 0.14, 1.50) increase in score per SD BW, and delayed recall with a 0.37 (95%CI 0.58, 1.15) increase in score per SD BW, after adjustments. Lastly, BL was positively associated with delayed recall, with a 0.06 (95%CI 0.01, 0.11) increase in score per SD of BL, after adjustments.</p>
          <p>Paile-Hyv&#xE4;rinen et al. found a negative linear association between BW and two measures of processing speed, with a &#x2212;3.8% (95%CI &#x2212;6.5, &#x2212;1.1) in reaction time and &#x2212;1.5% (95%CI &#x2212;0.1, &#x2212;2.9) in hit rate per kg increase in BW, after adjusting for age, sex, and education [<xref ref-type="bibr" rid="B27-nutrients-3767544">27</xref>]. Raikkonen et al. found an association in men between BL and cognitive decline, with a 0.10 (95%CI 0.02, 0.18) SD decrease in cognitive ability per SD BL, after adjusting for several confounders (as listed in <xref ref-type="table" rid="nutrients-3767544-t002">Table 2</xref>) [<xref ref-type="bibr" rid="B30-nutrients-3767544">30</xref>]. As well as an association of BW 1.31 (95%CI 0.06, 2.55) and BL 1.43 (95%CI 0.27, 2.58) with intelligence (standardized cognitive ability).</p>
          <p>De Rooij et al. found a positive association between BW and intracranial volume (ICV) and total brain volume (TBV) (<italic>p</italic> &lt; 0.05) in an unadjusted model. Muller et al. found a positive association between a decrease in ponderal index and ICV &#x2212;7.5 mL (&#x2212;13.7 to &#x2212;7.0), TBV &#x2212;3.3 mL (95%CI &#x2212;6.5, &#x2212;0.1), white matter volume &#x2212;1.8 mL (95%CI &#x2212;3.5, &#x2212;0.1) and gray matter volume &#x2212;1.7 mL (95%CI &#x2212;4.3 to 0.8), after adjusting for several confounders (listed in <xref ref-type="table" rid="nutrients-3767544-t002">Table 2</xref>) [<xref ref-type="bibr" rid="B42-nutrients-3767544">42</xref>]. As well as between BW &#x2212;20.3 mL (&#x2212;26.5, &#x2212;14.1) and BL &#x2212;13.3 (&#x2212;19.5, &#x2212;7.0) and ICV. Walhovd et al. found a positive association between birth weight and cortical volume, where a 1 SD decrease in BW corresponded to an 8466 mm<sup>3</sup> reduction in cortical volume [<xref ref-type="bibr" rid="B44-nutrients-3767544">44</xref>].</p>
          <p>Erickson et al. found a positive association in women between BW and a measure of simple attention (Serial 7&#x2032;s), with a 0.08 (<italic>p</italic> = 0.04) worse scoring per pound of BW. No significant associations were found for executive function, premorbid ability, and visual memory [<xref ref-type="bibr" rid="B23-nutrients-3767544">23</xref>,<xref ref-type="bibr" rid="B25-nutrients-3767544">25</xref>,<xref ref-type="bibr" rid="B40-nutrients-3767544">40</xref>,<xref ref-type="bibr" rid="B42-nutrients-3767544">42</xref>].</p>
          <p>The pooled associations between BW and verbal fluency were calculated based on data from three articles (Krishna, Erickson, Skogen), with a total of 1359 participants [<xref ref-type="bibr" rid="B23-nutrients-3767544">23</xref>,<xref ref-type="bibr" rid="B24-nutrients-3767544">24</xref>,<xref ref-type="bibr" rid="B25-nutrients-3767544">25</xref>]. All three studies indicated some increased verbal fluency associated with increased BW, and the pooled estimate of 0.62 words/minute (95%CI 0.15, 1.10) was significant, although some heterogeneity between studies was observed (<xref ref-type="fig" rid="nutrients-3767544-f006">Figure 6</xref>).</p>
        </sec>
      </sec>
    </sec>
    <sec id="sec4-nutrients-3767544" sec-type="discussion">
      <title>4. Discussion</title>
      <p>The current findings suggest that small birth size as an indicator of prenatal undernutrition is associated with both physical and cognitive functioning in older age. This systematic review, to our knowledge, is the first to examine two key components of intrinsic capacity and review the evidence from a life course perspective on healthy aging, thereby expanding findings from birth into older age.</p>
      <p>Previous studies have shown associations of small birth size with various cognitive and physical functions in early life and into adulthood [<xref ref-type="bibr" rid="B1-nutrients-3767544">1</xref>,<xref ref-type="bibr" rid="B9-nutrients-3767544">9</xref>,<xref ref-type="bibr" rid="B10-nutrients-3767544">10</xref>,<xref ref-type="bibr" rid="B13-nutrients-3767544">13</xref>]. Results of articles included in the current systematic review point to birth size possibly being associated with different cognitive domains, including language skills (such as word fluency), processing speed, and intelligence [<xref ref-type="bibr" rid="B24-nutrients-3767544">24</xref>,<xref ref-type="bibr" rid="B27-nutrients-3767544">27</xref>,<xref ref-type="bibr" rid="B30-nutrients-3767544">30</xref>]. As for physical function, included articles found birth size to be associated with strength, flexibility, balance, self-reported physical function, and frailty [<xref ref-type="bibr" rid="B22-nutrients-3767544">22</xref>,<xref ref-type="bibr" rid="B28-nutrients-3767544">28</xref>,<xref ref-type="bibr" rid="B32-nutrients-3767544">32</xref>,<xref ref-type="bibr" rid="B33-nutrients-3767544">33</xref>,<xref ref-type="bibr" rid="B37-nutrients-3767544">37</xref>,<xref ref-type="bibr" rid="B38-nutrients-3767544">38</xref>]. On the contrary, Martin et al. found a significant negative association of birth weight with chair rises in women. However, the authors suggest it could be a chance finding [<xref ref-type="bibr" rid="B39-nutrients-3767544">39</xref>].</p>
      <p>Our findings align with those of a prior systematic review and meta-analysis examining the association between birth weight and grip strength measured between 5 and 68 years of age, which showed an increase in grip strength with higher birth weight [<xref ref-type="bibr" rid="B11-nutrients-3767544">11</xref>]. Associations between smaller birth size and reduced muscle strength may be rooted in muscle formation during gestation, i.e., exposure to prenatal undernutrition may lead to both lower muscle mass and lower muscle quality later in life [<xref ref-type="bibr" rid="B45-nutrients-3767544">45</xref>]. This results in lower muscle strength and altered force generation during muscle contraction. Grip strength is a highly validated method of measuring physical performance, and low grip strength is associated with a poorer overall outlook, including an increased risk of mortality, frailty, sarcopenia, and cognitive decline [<xref ref-type="bibr" rid="B46-nutrients-3767544">46</xref>].</p>
      <p>Similar to the current findings on cognitive function, a recent systematic review looking at birth size and cognitive ability from 50 years of age, which included many of the same articles as reviewed here (<italic>n</italic> = 8), concluded that smaller birth size can possibly predispose individuals to some cognitive problems [<xref ref-type="bibr" rid="B16-nutrients-3767544">16</xref>]. Furthermore, our findings on word fluency are consistent with those of previous studies in younger populations, ranging from adolescence to middle age. Costa et al. found a linear trend between birth weight and word fluency (<italic>p</italic> = 0.004) [<xref ref-type="bibr" rid="B12-nutrients-3767544">12</xref>,<xref ref-type="bibr" rid="B47-nutrients-3767544">47</xref>]. However, the current results should be interpreted with caution, as some heterogeneity was detected, and the three articles included in the analysis were estimated to have a high risk of bias.</p>
      <p>One key to healthy aging may lie in quality nutrition during gestation and throughout the life course, where meeting needs for macro- and micronutrients by eating a balanced diet is a well-established key factor in optimizing health and well-being [<xref ref-type="bibr" rid="B1-nutrients-3767544">1</xref>,<xref ref-type="bibr" rid="B2-nutrients-3767544">2</xref>]. In the context of birth size, one systematic review and meta-analysis on maternal dietary patterns and birth outcomes found dietary patterns rich in refined grains, processed meat, saturated fat and sugar to be associated with lower birth weight (&#x2212;40 g 95% &#x2212;61, &#x2212;20), whilst finding a weak (unsignificant) protective trend for healthy dietary patterns and risk of low birth weight [<xref ref-type="bibr" rid="B48-nutrients-3767544">48</xref>]. Also, studies from the Dutch Famine cohort have found that exposure to famine during gestation increases risk for several worse health outcomes, independent of birth size [<xref ref-type="bibr" rid="B49-nutrients-3767544">49</xref>]. While monitoring maternal and newborn weight is a straightforward and cost-effective method to assess nutritional status, it may be beneficial to shift the primary focus from weight measurements to evaluating nutritional intake. Established validated tools are available for this purpose, offering insights into potential deficiencies during gestation. This approach allows for timely interventions and helps ensure food security [<xref ref-type="bibr" rid="B50-nutrients-3767544">50</xref>]. Ultimately, providing such measures by observing nutritional status and ensuring quality nutrition throughout the life course could be a stepping stone towards healthy aging.</p>
      <sec>
        <title>Strengths and Limitations</title>
        <p>A strength of this systematic review is the established process for undertaking robust systematic reviews. A protocol was registered prior to the review process to enhance transparency in the review process. We searched two relevant databases to identify articles appropriate to the topic. These databases are considered to cover most of the literature on the topic of interest. In addition to a comprehensive database search, we screened the reference lists of included articles and other systematic reviews to identify possible additional articles of interest. Therefore, we consider it unlikely that we missed any relevant literature. Furthermore, the review processes were rigorously implemented, with independent assessments by two authors taken at every stage, including literature screening, data extraction, and risk of bias assessment.</p>
        <p>Using birth size as a measure of prenatal undernutrition is a limitation due to its indirect nature and influence by multiple factors. As the exposure of interest, prenatal undernutrition, is difficult to measure; therefore, we used birth size as a proxy for it. However, prenatal undernutrition can have varying effects on birth size, depending on several factors, including the timing and duration of undernutrition. Additionally, several factors beyond prenatal undernutrition influence birth size. We attempted to minimize the effect of gestational age at birth, on birth size by excluding studies on preterm-born participants and considering gestational age for other cohorts in the risk of bias assessment. While we acknowledge that the exposure of interest has its limitations, we believe it to be the best possible choice.</p>
        <p>In examining the outcomes of interest, it is notable that the metrics employed in studies addressing cognitive outcomes exhibited substantial heterogeneity. This variability complicates direct comparisons between articles and ultimately culminates in a situation where only a single outcome, namely verbal fluency, qualifies for inclusion in a meta-analysis. To address this and facilitate the reporting of results, we grouped them roughly by cognitive domains being measured by each test, as described by the authors or available information on neuropsychological testing [<xref ref-type="bibr" rid="B17-nutrients-3767544">17</xref>,<xref ref-type="bibr" rid="B18-nutrients-3767544">18</xref>]. As for physical function outcomes, they were sometimes measuring the same function, but due to different tests being used, they were too heterogeneous for pooling associations. For example, Eriksson et al. used a walking test where participants walked for 6 min and the distance was measured, whilst Martin et al. used a test where participants walked three meters for time [<xref ref-type="bibr" rid="B32-nutrients-3767544">32</xref>,<xref ref-type="bibr" rid="B39-nutrients-3767544">39</xref>], thus only allowing for single article results to be reported.</p>
      </sec>
    </sec>
    <sec id="sec5-nutrients-3767544" sec-type="conclusions">
      <title>5. Conclusions</title>
      <p>Our findings provide evidence that small birth size, as an indicator of prenatal undernutrition, has significant associations with two critical domains of healthy aging: physical and cognitive function. Despite the potential for bias, these results carry important public health implications. Individuals born with low birth weight should be acknowledged as a vulnerable population within the Public Health sector, which requires comprehensive follow-up and targeted interventions. Recognizing this group is essential for implementing effective support measures that address their unique needs. To mitigate the long-term risks associated with prenatal undernutrition, it is imperative to develop and sustain lifelong strategies. Additionally, ensuring access to quality nutrition during gestation and throughout an individual&#x2019;s life is crucial for promoting optimal health outcomes. This can be achieved by fostering environments that support balanced diets and provide essential nutritional resources. Lifelong strategies aimed at mitigating the risks associated with prenatal undernutrition are crucial for promoting healthier aging trajectories.</p>
    </sec>
  </body>
  <back>
    <app-group>
      <app id="app1-nutrients-3767544">
        <title>Supplementary Materials</title>
        <p>The following supporting information can be downloaded at: <uri>https://www.mdpi.com/article/doi/s1</uri>, Figure S1: title; Table S1: title; Video S1: title.</p>
        <supplementary-material xmlns:xlink="http://www.w3.org/1999/xlink" id="nutrients-3767544-s001" xlink:href="nutrients-3767544-s001.zip"/>
      </app>
    </app-group>
    <notes>
      <title>Author Contributions</title>
      <p>All authors contributed to the conception and design of the study. Data from full-text articles were extracted in standardized extraction forms by V.K.V. and B.T. working independently. All authors contributed to the analysis and interpretation of data. V.K.V. and &#xD3;.G.G. drafted the manuscript. All authors contributed to the critical revision of the manuscript. All authors have read and agreed to the published version of the manuscript.</p>
    </notes>
    <notes>
      <title>Data Availability Statement</title>
      <p>Not applicable.</p>
    </notes>
    <ack>
      <title>Acknowledgments</title>
      <p>We thank Inga Agustsdottir, a practicing librarian at the University Hospital of Iceland Library of Health Sciences, for her much-appreciated help in developing the search strategy.</p>
    </ack>
    <notes notes-type="COI-statement">
      <title>Conflicts of Interest</title>
      <p>The authors declare no conflict of interest.</p>
    </notes>
    <ref-list>
      <title>References</title>
      <ref id="B1-nutrients-3767544">
        <label>1.</label>
        <element-citation publication-type="journal">
          <person-group person-group-type="author">
            <name>
              <surname>Cort&#xE9;s-Albornoz</surname>
              <given-names>M.C.</given-names>
            </name>
            <name>
              <surname>Garc&#xED;a-Gu&#xE1;queta</surname>
              <given-names>D.P.</given-names>
            </name>
            <name>
              <surname>Velez-van-Meerbeke</surname>
              <given-names>A.</given-names>
            </name>
            <name>
              <surname>Talero-Guti&#xE9;rrez</surname>
              <given-names>C.</given-names>
            </name>
          </person-group>
          <article-title>Maternal Nutrition and Neurodevelopment: A Scoping Review</article-title>
          <source>Nutrients</source>
          <year>2021</year>
          <volume>13</volume>
          <elocation-id>3530</elocation-id>
          <pub-id pub-id-type="doi">10.3390/nu13103530</pub-id>
        </element-citation>
      </ref>
      <ref id="B2-nutrients-3767544">
        <label>2.</label>
        <element-citation publication-type="journal">
          <person-group person-group-type="author">
            <name>
              <surname>Herman</surname>
              <given-names>D.R.</given-names>
            </name>
            <name>
              <surname>Taylor Baer</surname>
              <given-names>M.</given-names>
            </name>
            <name>
              <surname>Adams</surname>
              <given-names>E.</given-names>
            </name>
            <name>
              <surname>Cunningham-Sabo</surname>
              <given-names>L.</given-names>
            </name>
            <name>
              <surname>Duran</surname>
              <given-names>N.</given-names>
            </name>
            <name>
              <surname>Johnson</surname>
              <given-names>D.B.</given-names>
            </name>
            <name>
              <surname>Yakes</surname>
              <given-names>E.</given-names>
            </name>
          </person-group>
          <article-title>Life Course Perspective: Evidence for the role of nutrition</article-title>
          <source>Matern. Child Health J.</source>
          <year>2014</year>
          <volume>18</volume>
          <fpage>450</fpage>
          <lpage>461</lpage>
          <pub-id pub-id-type="doi">10.1007/s10995-013-1280-3</pub-id>
          <pub-id pub-id-type="pmid">23780476</pub-id>
        </element-citation>
      </ref>
      <ref id="B3-nutrients-3767544">
        <label>3.</label>
        <element-citation publication-type="book">
          <person-group person-group-type="author">
            <collab>World Health Organization</collab>
          </person-group>
          <source>Ageing and Health</source>
          <publisher-name>World Health Organization</publisher-name>
          <publisher-loc>Geneva, Switzerland</publisher-loc>
          <year>2022</year>
        </element-citation>
      </ref>
      <ref id="B4-nutrients-3767544">
        <label>4.</label>
        <element-citation publication-type="book">
          <person-group person-group-type="author">
            <collab>World Health Organization</collab>
          </person-group>
          <source>Decade of Healthy Ageing: Baseline Report</source>
          <publisher-name>World Health Organization</publisher-name>
          <publisher-loc>Geneva, Switzerland</publisher-loc>
          <year>2020</year>
        </element-citation>
      </ref>
      <ref id="B5-nutrients-3767544">
        <label>5.</label>
        <element-citation publication-type="journal">
          <person-group person-group-type="author">
            <name>
              <surname>Zhou</surname>
              <given-names>Y.</given-names>
            </name>
            <name>
              <surname>Ma</surname>
              <given-names>L.</given-names>
            </name>
          </person-group>
          <article-title>Intrinsic Capacity in Older Adults: Recent Advances</article-title>
          <source>Aging Dis.</source>
          <year>2022</year>
          <volume>13</volume>
          <fpage>353</fpage>
          <lpage>359</lpage>
          <pub-id pub-id-type="doi">10.14336/AD.2021.0818</pub-id>
          <pub-id pub-id-type="pmid">35371613</pub-id>
        </element-citation>
      </ref>
      <ref id="B6-nutrients-3767544">
        <label>6.</label>
        <element-citation publication-type="journal">
          <person-group person-group-type="author">
            <name>
              <surname>Barker</surname>
              <given-names>D.J.</given-names>
            </name>
          </person-group>
          <article-title>In utero programming of chronic disease</article-title>
          <source>Clin. Sci.</source>
          <year>1998</year>
          <volume>95</volume>
          <fpage>115</fpage>
          <lpage>128</lpage>
          <pub-id pub-id-type="doi">10.1042/cs0950115</pub-id>
        </element-citation>
      </ref>
      <ref id="B7-nutrients-3767544">
        <label>7.</label>
        <element-citation publication-type="journal">
          <person-group person-group-type="author">
            <name>
              <surname>Wang</surname>
              <given-names>S.F.</given-names>
            </name>
            <name>
              <surname>Shu</surname>
              <given-names>L.</given-names>
            </name>
            <name>
              <surname>Sheng</surname>
              <given-names>J.</given-names>
            </name>
            <name>
              <surname>Mu</surname>
              <given-names>M.</given-names>
            </name>
            <name>
              <surname>Wang</surname>
              <given-names>S.</given-names>
            </name>
            <name>
              <surname>Tao</surname>
              <given-names>X.Y.</given-names>
            </name>
            <name>
              <surname>Xu</surname>
              <given-names>S.J.</given-names>
            </name>
            <name>
              <surname>Tao</surname>
              <given-names>F.B.</given-names>
            </name>
          </person-group>
          <article-title>Birth weight and risk of coronary heart disease in adults: A meta-analysis of prospective cohort studies</article-title>
          <source>J. Dev. Orig. Health Dis.</source>
          <year>2014</year>
          <volume>5</volume>
          <fpage>408</fpage>
          <lpage>419</lpage>
          <pub-id pub-id-type="doi">10.1017/S2040174414000440</pub-id>
        </element-citation>
      </ref>
      <ref id="B8-nutrients-3767544">
        <label>8.</label>
        <element-citation publication-type="journal">
          <person-group person-group-type="author">
            <name>
              <surname>Whincup</surname>
              <given-names>P.H.</given-names>
            </name>
            <name>
              <surname>Kaye</surname>
              <given-names>S.J.</given-names>
            </name>
            <name>
              <surname>Owen</surname>
              <given-names>C.G.</given-names>
            </name>
            <name>
              <surname>Huxley</surname>
              <given-names>R.</given-names>
            </name>
            <name>
              <surname>Cook</surname>
              <given-names>D.G.</given-names>
            </name>
            <name>
              <surname>Anazawa</surname>
              <given-names>S.</given-names>
            </name>
            <name>
              <surname>Barrett-Connor</surname>
              <given-names>E.</given-names>
            </name>
            <name>
              <surname>Bhargava</surname>
              <given-names>S.K.</given-names>
            </name>
            <name>
              <surname>Birgisdottir</surname>
              <given-names>B.E.</given-names>
            </name>
            <name>
              <surname>Carlsson</surname>
              <given-names>S.</given-names>
            </name>
            <etal/>
          </person-group>
          <article-title>Birth weight and risk of type 2 diabetes: A systematic review</article-title>
          <source>JAMA</source>
          <year>2008</year>
          <volume>300</volume>
          <fpage>2886</fpage>
          <lpage>2897</lpage>
          <pub-id pub-id-type="doi">10.1001/jama.2008.886</pub-id>
        </element-citation>
      </ref>
      <ref id="B9-nutrients-3767544">
        <label>9.</label>
        <element-citation publication-type="journal">
          <person-group person-group-type="author">
            <name>
              <surname>de Souza</surname>
              <given-names>L.V.</given-names>
            </name>
            <name>
              <surname>de Meneck</surname>
              <given-names>F.</given-names>
            </name>
            <name>
              <surname>Parizotto</surname>
              <given-names>G.P.</given-names>
            </name>
            <name>
              <surname>Franco</surname>
              <given-names>M.</given-names>
            </name>
          </person-group>
          <article-title>Low birth weight and its relation to physical fitness parameters in children: Its negative effect on muscle strength and cardiorespiratory endurance</article-title>
          <source>Am. J. Hum. Biol. Off. J. Hum. Biol. Counc.</source>
          <year>2022</year>
          <volume>34</volume>
          <elocation-id>e23595</elocation-id>
          <pub-id pub-id-type="doi">10.1002/ajhb.23595</pub-id>
        </element-citation>
      </ref>
      <ref id="B10-nutrients-3767544">
        <label>10.</label>
        <element-citation publication-type="journal">
          <person-group person-group-type="author">
            <name>
              <surname>Liu</surname>
              <given-names>J.</given-names>
            </name>
            <name>
              <surname>Au Yeung</surname>
              <given-names>S.L.</given-names>
            </name>
            <name>
              <surname>He</surname>
              <given-names>B.</given-names>
            </name>
            <name>
              <surname>Kwok</surname>
              <given-names>M.K.</given-names>
            </name>
            <name>
              <surname>Leung</surname>
              <given-names>G.M.</given-names>
            </name>
            <name>
              <surname>Schooling</surname>
              <given-names>C.M.</given-names>
            </name>
          </person-group>
          <article-title>The effect of birth weight on body composition: Evidence from a birth cohort and a Mendelian randomization study</article-title>
          <source>PLoS ONE</source>
          <year>2019</year>
          <volume>14</volume>
          <elocation-id>e0222141</elocation-id>
          <pub-id pub-id-type="doi">10.1371/journal.pone.0222141</pub-id>
        </element-citation>
      </ref>
      <ref id="B11-nutrients-3767544">
        <label>11.</label>
        <element-citation publication-type="journal">
          <person-group person-group-type="author">
            <name>
              <surname>Dodds</surname>
              <given-names>R.</given-names>
            </name>
            <name>
              <surname>Denison</surname>
              <given-names>H.J.</given-names>
            </name>
            <name>
              <surname>Ntani</surname>
              <given-names>G.</given-names>
            </name>
            <name>
              <surname>Cooper</surname>
              <given-names>R.</given-names>
            </name>
            <name>
              <surname>Cooper</surname>
              <given-names>C.</given-names>
            </name>
            <name>
              <surname>Sayer</surname>
              <given-names>A.A.</given-names>
            </name>
            <name>
              <surname>Baird</surname>
              <given-names>J.</given-names>
            </name>
          </person-group>
          <article-title>Birth weight and muscle strength: A systematic review and meta-analysis</article-title>
          <source>J. Nutr. Health Aging</source>
          <year>2012</year>
          <volume>16</volume>
          <fpage>609</fpage>
          <lpage>615</lpage>
          <pub-id pub-id-type="doi">10.1007/s12603-012-0053-9</pub-id>
        </element-citation>
      </ref>
      <ref id="B12-nutrients-3767544">
        <label>12.</label>
        <element-citation publication-type="journal">
          <person-group person-group-type="author">
            <name>
              <surname>Silva</surname>
              <given-names>A.R.D.</given-names>
            </name>
            <name>
              <surname>Puglisi</surname>
              <given-names>M.L.</given-names>
            </name>
            <name>
              <surname>Pomp&#xE9;ia</surname>
              <given-names>S.</given-names>
            </name>
            <name>
              <surname>Ploubidis</surname>
              <given-names>G.B.</given-names>
            </name>
            <name>
              <surname>Swardfager</surname>
              <given-names>W.</given-names>
            </name>
            <name>
              <surname>Cogo-Moreira</surname>
              <given-names>H.</given-names>
            </name>
          </person-group>
          <article-title>Birth weight, verbal cognition in early adolescence, and lexical and reading skills in late adolescence: A formal mediation analysis using a potential outcomes approach</article-title>
          <source>J. Child Psychol. Psychiatry</source>
          <year>2019</year>
          <volume>60</volume>
          <fpage>773</fpage>
          <lpage>783</lpage>
          <pub-id pub-id-type="doi">10.1111/jcpp.13043</pub-id>
          <pub-id pub-id-type="pmid">30908645</pub-id>
        </element-citation>
      </ref>
      <ref id="B13-nutrients-3767544">
        <label>13.</label>
        <element-citation publication-type="journal">
          <person-group person-group-type="author">
            <name>
              <surname>Pearce</surname>
              <given-names>M.S.</given-names>
            </name>
            <name>
              <surname>Mann</surname>
              <given-names>K.D.</given-names>
            </name>
            <name>
              <surname>Singh</surname>
              <given-names>G.</given-names>
            </name>
            <name>
              <surname>Sayers</surname>
              <given-names>S.M.</given-names>
            </name>
          </person-group>
          <article-title>Birth weight and cognitive function in early adulthood: The Australian Aboriginal birth cohort study</article-title>
          <source>J. Dev. Orig. Health Dis.</source>
          <year>2014</year>
          <volume>5</volume>
          <fpage>240</fpage>
          <lpage>247</lpage>
          <pub-id pub-id-type="doi">10.1017/S2040174414000063</pub-id>
          <pub-id pub-id-type="pmid">24901664</pub-id>
        </element-citation>
      </ref>
      <ref id="B14-nutrients-3767544">
        <label>14.</label>
        <element-citation publication-type="journal">
          <person-group person-group-type="author">
            <name>
              <surname>Richards</surname>
              <given-names>M.</given-names>
            </name>
            <name>
              <surname>Hardy</surname>
              <given-names>R.</given-names>
            </name>
            <name>
              <surname>Kuh</surname>
              <given-names>D.</given-names>
            </name>
            <name>
              <surname>Wadsworth</surname>
              <given-names>M.E.</given-names>
            </name>
          </person-group>
          <article-title>Birth weight and cognitive function in the British 1946 birth cohort: Longitudinal population based study</article-title>
          <source>BMJ</source>
          <year>2001</year>
          <volume>322</volume>
          <fpage>199</fpage>
          <lpage>203</lpage>
          <pub-id pub-id-type="doi">10.1136/bmj.322.7280.199</pub-id>
        </element-citation>
      </ref>
      <ref id="B15-nutrients-3767544">
        <label>15.</label>
        <element-citation publication-type="journal">
          <person-group person-group-type="author">
            <name>
              <surname>Kormos</surname>
              <given-names>C.E.</given-names>
            </name>
            <name>
              <surname>Wilkinson</surname>
              <given-names>A.J.</given-names>
            </name>
            <name>
              <surname>Davey</surname>
              <given-names>C.J.</given-names>
            </name>
            <name>
              <surname>Cunningham</surname>
              <given-names>A.J.</given-names>
            </name>
          </person-group>
          <article-title>Low birth weight and intelligence in adolescence and early adulthood: A meta-analysis</article-title>
          <source>J. Public Health</source>
          <year>2014</year>
          <volume>36</volume>
          <fpage>213</fpage>
          <lpage>224</lpage>
          <pub-id pub-id-type="doi">10.1093/pubmed/fdt071</pub-id>
          <pub-id pub-id-type="pmid">23896861</pub-id>
        </element-citation>
      </ref>
      <ref id="B16-nutrients-3767544">
        <label>16.</label>
        <element-citation publication-type="journal">
          <person-group person-group-type="author">
            <name>
              <surname>Krishna</surname>
              <given-names>M.</given-names>
            </name>
            <name>
              <surname>Jones</surname>
              <given-names>S.</given-names>
            </name>
            <name>
              <surname>Maden</surname>
              <given-names>M.</given-names>
            </name>
            <name>
              <surname>Du</surname>
              <given-names>B.</given-names>
            </name>
            <name>
              <surname>Mc</surname>
              <given-names>R.</given-names>
            </name>
            <name>
              <surname>Kumaran</surname>
              <given-names>K.</given-names>
            </name>
            <name>
              <surname>Karat</surname>
              <given-names>S.C.</given-names>
            </name>
            <name>
              <surname>Fall</surname>
              <given-names>C.H.D.</given-names>
            </name>
          </person-group>
          <article-title>Size at birth and cognitive ability in late life: A systematic review</article-title>
          <source>Int. J. Geriatr. Psychiatry</source>
          <year>2019</year>
          <volume>34</volume>
          <fpage>1139</fpage>
          <lpage>1169</lpage>
          <pub-id pub-id-type="doi">10.1002/gps.5138</pub-id>
        </element-citation>
      </ref>
      <ref id="B17-nutrients-3767544">
        <label>17.</label>
        <element-citation publication-type="journal">
          <person-group person-group-type="author">
            <name>
              <surname>Moyer</surname>
              <given-names>V.A.</given-names>
            </name>
          </person-group>
          <article-title>Screening for cognitive impairment in older adults: U.S. Preventive Services Task Force recommendation statement</article-title>
          <source>Ann. Intern. Med.</source>
          <year>2014</year>
          <volume>160</volume>
          <fpage>791</fpage>
          <lpage>797</lpage>
          <pub-id pub-id-type="doi">10.7326/M14-0496</pub-id>
        </element-citation>
      </ref>
      <ref id="B18-nutrients-3767544">
        <label>18.</label>
        <element-citation publication-type="journal">
          <person-group person-group-type="author">
            <name>
              <surname>Schroeder</surname>
              <given-names>R.W.</given-names>
            </name>
            <name>
              <surname>Martin</surname>
              <given-names>P.K.</given-names>
            </name>
            <name>
              <surname>Walling</surname>
              <given-names>A.</given-names>
            </name>
          </person-group>
          <article-title>Neuropsychological Evaluations in Adults</article-title>
          <source>Am. Fam. Physician</source>
          <year>2019</year>
          <volume>99</volume>
          <fpage>101</fpage>
          <lpage>108</lpage>
          <pub-id pub-id-type="pmid">30633479</pub-id>
        </element-citation>
      </ref>
      <ref id="B19-nutrients-3767544">
        <label>19.</label>
        <element-citation publication-type="journal">
          <person-group person-group-type="author">
            <name>
              <surname>Deeks</surname>
              <given-names>J.J.</given-names>
            </name>
            <name>
              <surname>Higgins</surname>
              <given-names>J.P.T.</given-names>
            </name>
            <name>
              <surname>Altman</surname>
              <given-names>D.G.</given-names>
            </name>
          </person-group>
          <article-title>Chapter 10: Analysing data and undertaking meta-analyses</article-title>
          <source>Cochrane Handb. Syst. Rev. Interv.</source>
          <year>2022</year>
          <fpage>241</fpage>
          <lpage>284</lpage>
          <comment>Available online: <ext-link xmlns:xlink="http://www.w3.org/1999/xlink" xlink:href="https://www.cochrane.org/authors/handbooks-and-manuals/handbook/current/chapter-10#section-10-10-4" ext-link-type="uri">https://www.cochrane.org/authors/handbooks-and-manuals/handbook/current/chapter-10#section-10-10-4</ext-link></comment>
          <date-in-citation content-type="access-date" iso-8601-date="2025-03-10">(accessed on 10 March 2025)</date-in-citation>
        </element-citation>
      </ref>
      <ref id="B20-nutrients-3767544">
        <label>20.</label>
        <element-citation publication-type="journal">
          <person-group person-group-type="author">
            <name>
              <surname>Bleker</surname>
              <given-names>L.S.</given-names>
            </name>
            <name>
              <surname>De Rooij</surname>
              <given-names>S.R.</given-names>
            </name>
            <name>
              <surname>Painter</surname>
              <given-names>R.C.</given-names>
            </name>
            <name>
              <surname>Van Der Velde</surname>
              <given-names>N.</given-names>
            </name>
            <name>
              <surname>Roseboom</surname>
              <given-names>T.J.</given-names>
            </name>
          </person-group>
          <article-title>Prenatal Undernutrition and Physical Function and Frailty at the Age of 68 Years: The Dutch Famine Birth Cohort Study</article-title>
          <source>J. Gerontol. Ser. A Biol. Sci. Med. Sci.</source>
          <year>2016</year>
          <volume>71</volume>
          <fpage>1306</fpage>
          <lpage>1314</lpage>
          <pub-id pub-id-type="doi">10.1093/gerona/glw081</pub-id>
        </element-citation>
      </ref>
      <ref id="B21-nutrients-3767544">
        <label>21.</label>
        <element-citation publication-type="journal">
          <person-group person-group-type="author">
            <name>
              <surname>Kuh</surname>
              <given-names>D.</given-names>
            </name>
            <name>
              <surname>Hardy</surname>
              <given-names>R.</given-names>
            </name>
            <name>
              <surname>Blodgett</surname>
              <given-names>J.M.</given-names>
            </name>
            <name>
              <surname>Cooper</surname>
              <given-names>R.</given-names>
            </name>
          </person-group>
          <article-title>Developmental factors associated with decline in grip strength from midlife to old age: A British birth cohort study</article-title>
          <source>BMJ Open</source>
          <year>2019</year>
          <volume>9</volume>
          <fpage>e025755</fpage>
          <pub-id pub-id-type="doi">10.1136/bmjopen-2018-025755</pub-id>
        </element-citation>
      </ref>
      <ref id="B22-nutrients-3767544">
        <label>22.</label>
        <element-citation publication-type="journal">
          <person-group person-group-type="author">
            <name>
              <surname>Ylih&#xE4;rsil&#xE4;</surname>
              <given-names>H.</given-names>
            </name>
            <name>
              <surname>Kajantie</surname>
              <given-names>E.</given-names>
            </name>
            <name>
              <surname>Osmond</surname>
              <given-names>C.</given-names>
            </name>
            <name>
              <surname>Fors&#xE9;n</surname>
              <given-names>T.</given-names>
            </name>
            <name>
              <surname>Barker</surname>
              <given-names>D.J.</given-names>
            </name>
            <name>
              <surname>Eriksson</surname>
              <given-names>J.G.</given-names>
            </name>
          </person-group>
          <article-title>Birth size, adult body composition and muscle strength in later life</article-title>
          <source>Int. J. Obes.</source>
          <year>2007</year>
          <volume>31</volume>
          <fpage>1392</fpage>
          <lpage>1399</lpage>
          <pub-id pub-id-type="doi">10.1038/sj.ijo.0803612</pub-id>
        </element-citation>
      </ref>
      <ref id="B23-nutrients-3767544">
        <label>23.</label>
        <element-citation publication-type="journal">
          <person-group person-group-type="author">
            <name>
              <surname>Erickson</surname>
              <given-names>K.</given-names>
            </name>
            <name>
              <surname>Kritz-Silverstein</surname>
              <given-names>D.</given-names>
            </name>
            <name>
              <surname>Wingard</surname>
              <given-names>D.L.</given-names>
            </name>
            <name>
              <surname>Barrett-Connor</surname>
              <given-names>E.</given-names>
            </name>
          </person-group>
          <article-title>Birth weight and cognitive performance in older women: The rancho bernardo study</article-title>
          <source>Arch. Women&#x2019;s Ment. Health</source>
          <year>2010</year>
          <volume>13</volume>
          <fpage>141</fpage>
          <lpage>146</lpage>
          <pub-id pub-id-type="doi">10.1007/s00737-009-0102-5</pub-id>
        </element-citation>
      </ref>
      <ref id="B24-nutrients-3767544">
        <label>24.</label>
        <element-citation publication-type="journal">
          <person-group person-group-type="author">
            <name>
              <surname>Krishna</surname>
              <given-names>M.</given-names>
            </name>
            <name>
              <surname>Krishnaveni</surname>
              <given-names>G.V.</given-names>
            </name>
            <name>
              <surname>Sargur</surname>
              <given-names>V.</given-names>
            </name>
            <name>
              <surname>Kumaran</surname>
              <given-names>K.</given-names>
            </name>
            <name>
              <surname>Kumar</surname>
              <given-names>M.</given-names>
            </name>
            <name>
              <surname>Nagaraj</surname>
              <given-names>K.</given-names>
            </name>
            <name>
              <surname>Coakley</surname>
              <given-names>P.</given-names>
            </name>
            <name>
              <surname>Karat</surname>
              <given-names>S.C.</given-names>
            </name>
            <name>
              <surname>Chandak</surname>
              <given-names>G.R.</given-names>
            </name>
            <name>
              <surname>Varghese</surname>
              <given-names>M.</given-names>
            </name>
            <etal/>
          </person-group>
          <article-title>Size at birth, lifecourse factors, and cognitive function in late life: Findings from the MYsore study of Natal effects on Ageing and Health (MYNAH) cohort in South India</article-title>
          <source>Int. Psychogeriatr.</source>
          <year>2022</year>
          <volume>34</volume>
          <fpage>353</fpage>
          <lpage>366</lpage>
          <pub-id pub-id-type="doi">10.1017/S1041610221001186</pub-id>
          <pub-id pub-id-type="pmid">34666849</pub-id>
        </element-citation>
      </ref>
      <ref id="B25-nutrients-3767544">
        <label>25.</label>
        <element-citation publication-type="journal">
          <person-group person-group-type="author">
            <name>
              <surname>Skogen</surname>
              <given-names>J.C.</given-names>
            </name>
            <name>
              <surname>&#xD8;verland</surname>
              <given-names>S.</given-names>
            </name>
            <name>
              <surname>Smith</surname>
              <given-names>A.D.</given-names>
            </name>
            <name>
              <surname>Mykletun</surname>
              <given-names>A.</given-names>
            </name>
            <name>
              <surname>Stewart</surname>
              <given-names>R.</given-names>
            </name>
          </person-group>
          <article-title>The impact of early life factors on cognitive function in old age: The Hordaland Health Study (HUSK)</article-title>
          <source>BMC Psychol.</source>
          <year>2013</year>
          <volume>1</volume>
          <elocation-id>16</elocation-id>
          <pub-id pub-id-type="doi">10.1186/2050-7283-1-16</pub-id>
        </element-citation>
      </ref>
      <ref id="B26-nutrients-3767544">
        <label>26.</label>
        <element-citation publication-type="journal">
          <person-group person-group-type="author">
            <name>
              <surname>von Hippel</surname>
              <given-names>P.T.</given-names>
            </name>
          </person-group>
          <article-title>The heterogeneity statistic I2 can be biased in small meta-analyses</article-title>
          <source>BMC Med. Res. Methodol.</source>
          <year>2015</year>
          <volume>15</volume>
          <elocation-id>35</elocation-id>
          <pub-id pub-id-type="doi">10.1186/s12874-015-0024-z</pub-id>
          <pub-id pub-id-type="pmid">25880989</pub-id>
        </element-citation>
      </ref>
      <ref id="B27-nutrients-3767544">
        <label>27.</label>
        <element-citation publication-type="journal">
          <person-group person-group-type="author">
            <name>
              <surname>Paile-Hyv&#xE4;rinen</surname>
              <given-names>M.</given-names>
            </name>
            <name>
              <surname>R&#xE4;ikk&#xF6;nen</surname>
              <given-names>K.</given-names>
            </name>
            <name>
              <surname>Kajantie</surname>
              <given-names>E.</given-names>
            </name>
            <name>
              <surname>Darby</surname>
              <given-names>D.</given-names>
            </name>
            <name>
              <surname>Ylih&#xE4;rsil&#xE4;</surname>
              <given-names>H.</given-names>
            </name>
            <name>
              <surname>Salonen</surname>
              <given-names>M.K.</given-names>
            </name>
            <name>
              <surname>Osmond</surname>
              <given-names>C.</given-names>
            </name>
            <name>
              <surname>Eriksson</surname>
              <given-names>J.G.</given-names>
            </name>
          </person-group>
          <article-title>Impact of glucose metabolism and birth size on cognitive performance in elderly subjects</article-title>
          <source>Diabetes Res. Clin. Pract.</source>
          <year>2009</year>
          <volume>83</volume>
          <fpage>379</fpage>
          <lpage>386</lpage>
          <pub-id pub-id-type="doi">10.1016/j.diabres.2008.12.010</pub-id>
          <pub-id pub-id-type="pmid">19167774</pub-id>
        </element-citation>
      </ref>
      <ref id="B28-nutrients-3767544">
        <label>28.</label>
        <element-citation publication-type="journal">
          <person-group person-group-type="author">
            <name>
              <surname>von Bonsdorff</surname>
              <given-names>M.B.</given-names>
            </name>
            <name>
              <surname>Rantanen</surname>
              <given-names>T.</given-names>
            </name>
            <name>
              <surname>Sipil&#xE4;</surname>
              <given-names>S.</given-names>
            </name>
            <name>
              <surname>Salonen</surname>
              <given-names>M.K.</given-names>
            </name>
            <name>
              <surname>Kajantie</surname>
              <given-names>E.</given-names>
            </name>
            <name>
              <surname>Osmond</surname>
              <given-names>C.</given-names>
            </name>
            <name>
              <surname>Barker</surname>
              <given-names>D.J.</given-names>
            </name>
            <name>
              <surname>Eriksson</surname>
              <given-names>J.G.</given-names>
            </name>
          </person-group>
          <article-title>Birth size and childhood growth as determinants of physical functioning in older age: The Helsinki Birth Cohort Study</article-title>
          <source>Am. J. Epidemiol.</source>
          <year>2011</year>
          <volume>174</volume>
          <fpage>1336</fpage>
          <lpage>1344</lpage>
          <pub-id pub-id-type="doi">10.1093/aje/kwr270</pub-id>
        </element-citation>
      </ref>
      <ref id="B29-nutrients-3767544">
        <label>29.</label>
        <element-citation publication-type="journal">
          <person-group person-group-type="author">
            <name>
              <surname>Salonen</surname>
              <given-names>M.K.</given-names>
            </name>
            <name>
              <surname>Kajantie</surname>
              <given-names>E.</given-names>
            </name>
            <name>
              <surname>Osmond</surname>
              <given-names>C.</given-names>
            </name>
            <name>
              <surname>Fors&#xE9;n</surname>
              <given-names>T.</given-names>
            </name>
            <name>
              <surname>Ylih&#xE4;rsil&#xE4;</surname>
              <given-names>H.</given-names>
            </name>
            <name>
              <surname>Paile-Hyv&#xE4;rinen</surname>
              <given-names>M.</given-names>
            </name>
            <name>
              <surname>Barker</surname>
              <given-names>D.J.</given-names>
            </name>
            <name>
              <surname>Eriksson</surname>
              <given-names>J.G.</given-names>
            </name>
          </person-group>
          <article-title>Developmental origins of physical fitness: The Helsinki Birth Cohort Study</article-title>
          <source>PLoS ONE</source>
          <year>2011</year>
          <volume>6</volume>
          <elocation-id>e22302</elocation-id>
          <pub-id pub-id-type="doi">10.1371/journal.pone.0022302</pub-id>
        </element-citation>
      </ref>
      <ref id="B30-nutrients-3767544">
        <label>30.</label>
        <element-citation publication-type="journal">
          <person-group person-group-type="author">
            <name>
              <surname>Raikkonen</surname>
              <given-names>K.</given-names>
            </name>
            <name>
              <surname>Kajantie</surname>
              <given-names>E.</given-names>
            </name>
            <name>
              <surname>Pesonen</surname>
              <given-names>A.K.</given-names>
            </name>
            <name>
              <surname>Heinonen</surname>
              <given-names>K.</given-names>
            </name>
            <name>
              <surname>Alastalo</surname>
              <given-names>H.</given-names>
            </name>
            <name>
              <surname>Leskinen</surname>
              <given-names>J.T.</given-names>
            </name>
            <name>
              <surname>Nyman</surname>
              <given-names>K.</given-names>
            </name>
            <name>
              <surname>Henriksson</surname>
              <given-names>M.</given-names>
            </name>
            <name>
              <surname>Lahti</surname>
              <given-names>J.</given-names>
            </name>
            <name>
              <surname>Lahti</surname>
              <given-names>M.</given-names>
            </name>
            <etal/>
          </person-group>
          <article-title>Early life origins cognitive decline: Findings in elderly men in the Helsinki Birth Cohort Study</article-title>
          <source>PLoS ONE</source>
          <year>2013</year>
          <volume>8</volume>
          <elocation-id>e54707</elocation-id>
          <pub-id pub-id-type="doi">10.1371/journal.pone.0054707</pub-id>
        </element-citation>
      </ref>
      <ref id="B31-nutrients-3767544">
        <label>31.</label>
        <element-citation publication-type="journal">
          <person-group person-group-type="author">
            <name>
              <surname>Tuovinen</surname>
              <given-names>S.</given-names>
            </name>
            <name>
              <surname>Eriksson</surname>
              <given-names>J.G.</given-names>
            </name>
            <name>
              <surname>Kajantie</surname>
              <given-names>E.</given-names>
            </name>
            <name>
              <surname>Lahti</surname>
              <given-names>J.</given-names>
            </name>
            <name>
              <surname>Pesonen</surname>
              <given-names>A.K.</given-names>
            </name>
            <name>
              <surname>Heinonen</surname>
              <given-names>K.</given-names>
            </name>
            <name>
              <surname>Osmond</surname>
              <given-names>C.</given-names>
            </name>
            <name>
              <surname>Barker</surname>
              <given-names>D.J.</given-names>
            </name>
            <name>
              <surname>R&#xE4;ikk&#xF6;nen</surname>
              <given-names>K.</given-names>
            </name>
          </person-group>
          <article-title>Maternal hypertensive disorders in pregnancy and self-reported cognitive impairment of the offspring 70 years later: The Helsinki Birth Cohort Study</article-title>
          <source>Am. J. Obs. Gynecol.</source>
          <year>2013</year>
          <volume>208</volume>
          <fpage>200.e1</fpage>
         <lpage>200.e9</lpage>
          <pub-id pub-id-type="doi">10.1016/j.ajog.2012.12.017</pub-id>
        </element-citation>
      </ref>
      <ref id="B32-nutrients-3767544">
        <label>32.</label>
        <element-citation publication-type="journal">
          <person-group person-group-type="author">
            <name>
              <surname>Eriksson</surname>
              <given-names>J.G.</given-names>
            </name>
            <name>
              <surname>Osmond</surname>
              <given-names>C.</given-names>
            </name>
            <name>
              <surname>Per&#xE4;l&#xE4;</surname>
              <given-names>M.M.</given-names>
            </name>
            <name>
              <surname>Salonen</surname>
              <given-names>M.K.</given-names>
            </name>
            <name>
              <surname>Simonen</surname>
              <given-names>M.</given-names>
            </name>
            <name>
              <surname>Pohjolainen</surname>
              <given-names>P.</given-names>
            </name>
            <name>
              <surname>Kajantie</surname>
              <given-names>E.</given-names>
            </name>
            <name>
              <surname>Rantanen</surname>
              <given-names>T.</given-names>
            </name>
            <name>
              <surname>von Bonsdorff</surname>
              <given-names>M.B.</given-names>
            </name>
          </person-group>
          <article-title>Prenatal and childhood growth and physical performance in old age&#x2014;Findings from the Helsinki Birth Cohort Study 1934&#x2013;1944</article-title>
          <source>Age</source>
          <year>2015</year>
          <volume>37</volume>
          <fpage>108</fpage>
          <pub-id pub-id-type="doi">10.1007/s11357-015-9846-1</pub-id>
        </element-citation>
      </ref>
      <ref id="B33-nutrients-3767544">
        <label>33.</label>
        <element-citation publication-type="journal">
          <person-group person-group-type="author">
            <name>
              <surname>Haapanen</surname>
              <given-names>M.J.</given-names>
            </name>
            <name>
              <surname>Per&#xE4;l&#xE4;</surname>
              <given-names>M.M.</given-names>
            </name>
            <name>
              <surname>Salonen</surname>
              <given-names>M.K.</given-names>
            </name>
            <name>
              <surname>Kajantie</surname>
              <given-names>E.</given-names>
            </name>
            <name>
              <surname>Simonen</surname>
              <given-names>M.</given-names>
            </name>
            <name>
              <surname>Pohjolainen</surname>
              <given-names>P.</given-names>
            </name>
            <name>
              <surname>Eriksson</surname>
              <given-names>J.G.</given-names>
            </name>
            <name>
              <surname>von Bonsdorff</surname>
              <given-names>M.B.</given-names>
            </name>
          </person-group>
          <article-title>Early life determinants of frailty in old age: The Helsinki Birth Cohort Study</article-title>
          <source>Age Ageing</source>
          <year>2018</year>
          <volume>47</volume>
          <fpage>569</fpage>
          <lpage>575</lpage>
          <pub-id pub-id-type="doi">10.1093/ageing/afy052</pub-id>
        </element-citation>
      </ref>
      <ref id="B34-nutrients-3767544">
        <label>34.</label>
        <element-citation publication-type="journal">
          <person-group person-group-type="author">
            <name>
              <surname>de Rooij</surname>
              <given-names>S.R.</given-names>
            </name>
            <name>
              <surname>Caan</surname>
              <given-names>M.W.</given-names>
            </name>
            <name>
              <surname>Swaab</surname>
              <given-names>D.F.</given-names>
            </name>
            <name>
              <surname>Nederveen</surname>
              <given-names>A.J.</given-names>
            </name>
            <name>
              <surname>Majoie</surname>
              <given-names>C.B.</given-names>
            </name>
            <name>
              <surname>Schwab</surname>
              <given-names>M.</given-names>
            </name>
            <name>
              <surname>Painter</surname>
              <given-names>R.C.</given-names>
            </name>
            <name>
              <surname>Roseboom</surname>
              <given-names>T.J.</given-names>
            </name>
          </person-group>
          <article-title>Prenatal famine exposure has sex-specific effects on brain size</article-title>
          <source>Brain</source>
          <year>2016</year>
          <volume>139</volume>
          <fpage>2136</fpage>
          <lpage>2142</lpage>
          <pub-id pub-id-type="doi">10.1093/brain/aww132</pub-id>
        </element-citation>
      </ref>
      <ref id="B35-nutrients-3767544">
        <label>35.</label>
        <element-citation publication-type="journal">
          <person-group person-group-type="author">
            <name>
              <surname>Franke</surname>
              <given-names>K.</given-names>
            </name>
            <name>
              <surname>Gaser</surname>
              <given-names>C.</given-names>
            </name>
            <name>
              <surname>Roseboom</surname>
              <given-names>T.J.</given-names>
            </name>
            <name>
              <surname>Schwab</surname>
              <given-names>M.</given-names>
            </name>
            <name>
              <surname>de Rooij</surname>
              <given-names>S.R.</given-names>
            </name>
          </person-group>
          <article-title>Premature brain aging in humans exposed to maternal nutrient restriction during early gestation</article-title>
          <source>NeuroImage</source>
          <year>2018</year>
          <volume>173</volume>
          <fpage>460</fpage>
          <lpage>471</lpage>
          <pub-id pub-id-type="doi">10.1016/j.neuroimage.2017.10.047</pub-id>
        </element-citation>
      </ref>
      <ref id="B36-nutrients-3767544">
        <label>36.</label>
        <element-citation publication-type="journal">
          <person-group person-group-type="author">
            <name>
              <surname>Martyn</surname>
              <given-names>C.N.</given-names>
            </name>
            <name>
              <surname>Gale</surname>
              <given-names>C.R.</given-names>
            </name>
            <name>
              <surname>Sayer</surname>
              <given-names>A.A.</given-names>
            </name>
            <name>
              <surname>Fall</surname>
              <given-names>C.</given-names>
            </name>
          </person-group>
          <article-title>Growth in utero and cognitive function in adult life: Follow up study of people born between 1920 and 1943</article-title>
          <source>Br. Med. J.</source>
          <year>1996</year>
          <volume>312</volume>
          <fpage>1393</fpage>
          <lpage>1396</lpage>
          <pub-id pub-id-type="doi">10.1136/bmj.312.7043.1393a</pub-id>
        </element-citation>
      </ref>
      <ref id="B37-nutrients-3767544">
        <label>37.</label>
        <element-citation publication-type="journal">
          <person-group person-group-type="author">
            <name>
              <surname>Sayer</surname>
              <given-names>A.A.</given-names>
            </name>
            <name>
              <surname>Cooper</surname>
              <given-names>C.</given-names>
            </name>
            <name>
              <surname>Evans</surname>
              <given-names>J.R.</given-names>
            </name>
            <name>
              <surname>Rauf</surname>
              <given-names>A.</given-names>
            </name>
            <name>
              <surname>Wormald</surname>
              <given-names>R.P.</given-names>
            </name>
            <name>
              <surname>Osmond</surname>
              <given-names>C.</given-names>
            </name>
            <name>
              <surname>Barker</surname>
              <given-names>D.J.</given-names>
            </name>
          </person-group>
          <article-title>Are rates of ageing determined in utero?</article-title>
          <source>Age Ageing</source>
          <year>1998</year>
          <volume>27</volume>
          <fpage>579</fpage>
          <lpage>583</lpage>
          <pub-id pub-id-type="doi">10.1093/ageing/27.5.579</pub-id>
        </element-citation>
      </ref>
      <ref id="B38-nutrients-3767544">
        <label>38.</label>
        <element-citation publication-type="journal">
          <person-group person-group-type="author">
            <name>
              <surname>Sayer</surname>
              <given-names>A.A.</given-names>
            </name>
            <name>
              <surname>Syddall</surname>
              <given-names>H.E.</given-names>
            </name>
            <name>
              <surname>Gilbody</surname>
              <given-names>H.J.</given-names>
            </name>
            <name>
              <surname>Dennison</surname>
              <given-names>E.M.</given-names>
            </name>
            <name>
              <surname>Cooper</surname>
              <given-names>C.</given-names>
            </name>
          </person-group>
          <article-title>Does Sarcopenia Originate in Early Life? Findings From the Hertfordshire Cohort Study</article-title>
          <source>J. Gerontol. Ser. A</source>
          <year>2004</year>
          <volume>59</volume>
          <fpage>M930</fpage>
          <lpage>M934</lpage>
          <pub-id pub-id-type="doi">10.1093/gerona/59.9.M930</pub-id>
          <pub-id pub-id-type="pmid">15472158</pub-id>
        </element-citation>
      </ref>
      <ref id="B39-nutrients-3767544">
        <label>39.</label>
        <element-citation publication-type="journal">
          <person-group person-group-type="author">
            <name>
              <surname>Martin</surname>
              <given-names>H.J.</given-names>
            </name>
            <name>
              <surname>Syddall</surname>
              <given-names>H.E.</given-names>
            </name>
            <name>
              <surname>Dennison</surname>
              <given-names>E.M.</given-names>
            </name>
            <name>
              <surname>Cooper</surname>
              <given-names>C.</given-names>
            </name>
            <name>
              <surname>Aihie Sayer</surname>
              <given-names>A.</given-names>
            </name>
          </person-group>
          <article-title>Physical performance and physical activity in older people: Are developmental influences important?</article-title>
          <source>Gerontology</source>
          <year>2009</year>
          <volume>55</volume>
          <fpage>186</fpage>
          <lpage>193</lpage>
          <pub-id pub-id-type="doi">10.1159/000174823</pub-id>
        </element-citation>
      </ref>
      <ref id="B40-nutrients-3767544">
        <label>40.</label>
        <element-citation publication-type="journal">
          <person-group person-group-type="author">
            <name>
              <surname>Shenkin</surname>
              <given-names>S.D.</given-names>
            </name>
            <name>
              <surname>Deary</surname>
              <given-names>I.J.</given-names>
            </name>
            <name>
              <surname>Starr</surname>
              <given-names>J.M.</given-names>
            </name>
          </person-group>
          <article-title>Birth parameters and cognitive ability in older age: A follow-up study of people born 1921&#x2013;1926</article-title>
          <source>Gerontology</source>
          <year>2008</year>
          <volume>55</volume>
          <fpage>92</fpage>
          <lpage>98</lpage>
          <pub-id pub-id-type="doi">10.1159/000163444</pub-id>
          <pub-id pub-id-type="pmid">18843177</pub-id>
        </element-citation>
      </ref>
      <ref id="B41-nutrients-3767544">
        <label>41.</label>
        <element-citation publication-type="journal">
          <person-group person-group-type="author">
            <name>
              <surname>Mosing</surname>
              <given-names>M.A.</given-names>
            </name>
            <name>
              <surname>Lundholm</surname>
              <given-names>C.</given-names>
            </name>
            <name>
              <surname>Cnattingius</surname>
              <given-names>S.</given-names>
            </name>
            <name>
              <surname>Gatz</surname>
              <given-names>M.</given-names>
            </name>
            <name>
              <surname>Pedersen</surname>
              <given-names>N.L.</given-names>
            </name>
          </person-group>
          <article-title>Associations between birth characteristics and age-related cognitive impairment and dementia: A registry-based cohort study</article-title>
          <source>PLoS Med.</source>
          <year>2018</year>
          <volume>15</volume>
          <elocation-id>e1002609</elocation-id>
          <pub-id pub-id-type="doi">10.1371/journal.pmed.1002609</pub-id>
        </element-citation>
      </ref>
      <ref id="B42-nutrients-3767544">
        <label>42.</label>
        <element-citation publication-type="journal">
          <person-group person-group-type="author">
            <name>
              <surname>Muller</surname>
              <given-names>M.</given-names>
            </name>
            <name>
              <surname>Sigurdsson</surname>
              <given-names>S.</given-names>
            </name>
            <name>
              <surname>Kjartansson</surname>
              <given-names>O.</given-names>
            </name>
            <name>
              <surname>Jonsson</surname>
              <given-names>P.V.</given-names>
            </name>
            <name>
              <surname>Garcia</surname>
              <given-names>M.</given-names>
            </name>
            <name>
              <surname>von Bonsdorff</surname>
              <given-names>M.B.</given-names>
            </name>
            <name>
              <surname>Gunnarsdottir</surname>
              <given-names>I.</given-names>
            </name>
            <name>
              <surname>Thorsdottir</surname>
              <given-names>I.</given-names>
            </name>
            <name>
              <surname>Harris</surname>
              <given-names>T.B.</given-names>
            </name>
            <name>
              <surname>van Buchem</surname>
              <given-names>M.</given-names>
            </name>
            <etal/>
          </person-group>
          <article-title>Birth size and brain function 75 years later</article-title>
          <source>Pediatrics</source>
          <year>2014</year>
          <volume>134</volume>
          <fpage>761</fpage>
          <lpage>770</lpage>
          <pub-id pub-id-type="doi">10.1542/peds.2014-1108</pub-id>
          <pub-id pub-id-type="pmid">25180277</pub-id>
        </element-citation>
      </ref>
      <ref id="B43-nutrients-3767544">
        <label>43.</label>
        <element-citation publication-type="journal">
          <person-group person-group-type="author">
            <name>
              <surname>Zhang</surname>
              <given-names>Z.X.</given-names>
            </name>
            <name>
              <surname>Plassman</surname>
              <given-names>B.L.</given-names>
            </name>
            <name>
              <surname>Xu</surname>
              <given-names>Q.</given-names>
            </name>
            <name>
              <surname>Zahner</surname>
              <given-names>G.E.</given-names>
            </name>
            <name>
              <surname>Wu</surname>
              <given-names>B.</given-names>
            </name>
            <name>
              <surname>Gai</surname>
              <given-names>M.Y.</given-names>
            </name>
            <name>
              <surname>Wen</surname>
              <given-names>H.B.</given-names>
            </name>
            <name>
              <surname>Chen</surname>
              <given-names>X.</given-names>
            </name>
            <name>
              <surname>Gao</surname>
              <given-names>S.</given-names>
            </name>
            <name>
              <surname>Hu</surname>
              <given-names>D.</given-names>
            </name>
            <etal/>
          </person-group>
          <article-title>Lifespan influences on mid- to late-life cognitive function in a Chinese birth cohort</article-title>
          <source>Neurology</source>
          <year>2009</year>
          <volume>73</volume>
          <fpage>186</fpage>
          <lpage>194</lpage>
          <pub-id pub-id-type="doi">10.1212/WNL.0b013e3181ae7c90</pub-id>
        </element-citation>
      </ref>
      <ref id="B44-nutrients-3767544">
        <label>44.</label>
        <element-citation publication-type="journal">
          <person-group person-group-type="author">
            <name>
              <surname>Walhovd</surname>
              <given-names>K.B.</given-names>
            </name>
            <name>
              <surname>Krogsrud</surname>
              <given-names>S.K.</given-names>
            </name>
            <name>
              <surname>Amlien</surname>
              <given-names>I.K.</given-names>
            </name>
            <name>
              <surname>S&#xF8;rensen</surname>
              <given-names>&#xD8;.</given-names>
            </name>
            <name>
              <surname>Wang</surname>
              <given-names>Y.</given-names>
            </name>
            <name>
              <surname>Br&#xE5;then</surname>
              <given-names>A.C.S.</given-names>
            </name>
            <name>
              <surname>Overbye</surname>
              <given-names>K.</given-names>
            </name>
            <name>
              <surname>Kransberg</surname>
              <given-names>J.</given-names>
            </name>
            <name>
              <surname>Mowinckel</surname>
              <given-names>A.M.</given-names>
            </name>
            <name>
              <surname>Magnussen</surname>
              <given-names>F.</given-names>
            </name>
            <etal/>
          </person-group>
          <article-title>Fetal influence on the human brain through the lifespan</article-title>
          <source>eLife</source>
          <year>2024</year>
          <volume>12</volume>
          <fpage>RP86812</fpage>
          <pub-id pub-id-type="doi">10.7554/eLife.86812.3</pub-id>
          <pub-id pub-id-type="pmid">38602745</pub-id>
        </element-citation>
      </ref>
      <ref id="B45-nutrients-3767544">
        <label>45.</label>
        <element-citation publication-type="journal">
          <person-group person-group-type="author">
            <name>
              <surname>Garay</surname>
              <given-names>J.L.</given-names>
            </name>
            <name>
              <surname>Barreira</surname>
              <given-names>T.V.</given-names>
            </name>
            <name>
              <surname>Wang</surname>
              <given-names>Q.</given-names>
            </name>
            <name>
              <surname>Brutsaert</surname>
              <given-names>T.D.</given-names>
            </name>
          </person-group>
          <article-title>Intra-uterine effects on adult muscle strength</article-title>
          <source>Early Hum. Dev.</source>
          <year>2021</year>
          <volume>163</volume>
          <fpage>105490</fpage>
          <pub-id pub-id-type="doi">10.1016/j.earlhumdev.2021.105490</pub-id>
        </element-citation>
      </ref>
      <ref id="B46-nutrients-3767544">
        <label>46.</label>
        <element-citation publication-type="journal">
          <person-group person-group-type="author">
            <name>
              <surname>Cruz-Jentoft</surname>
              <given-names>A.J.</given-names>
            </name>
            <name>
              <surname>Bahat</surname>
              <given-names>G.</given-names>
            </name>
            <name>
              <surname>Bauer</surname>
              <given-names>J.</given-names>
            </name>
            <name>
              <surname>Boirie</surname>
              <given-names>Y.</given-names>
            </name>
            <name>
              <surname>Bruy&#xE8;re</surname>
              <given-names>O.</given-names>
            </name>
            <name>
              <surname>Cederholm</surname>
              <given-names>T.</given-names>
            </name>
            <name>
              <surname>Cooper</surname>
              <given-names>C.</given-names>
            </name>
            <name>
              <surname>Landi</surname>
              <given-names>F.</given-names>
            </name>
            <name>
              <surname>Rolland</surname>
              <given-names>Y.</given-names>
            </name>
            <name>
              <surname>Sayer</surname>
              <given-names>A.A.</given-names>
            </name>
            <etal/>
          </person-group>
          <article-title>Sarcopenia: Revised European consensus on definition and diagnosis</article-title>
          <source>Age Ageing</source>
          <year>2019</year>
          <volume>48</volume>
          <fpage>16</fpage>
          <lpage>31</lpage>
          <pub-id pub-id-type="doi">10.1093/ageing/afy169</pub-id>
        </element-citation>
      </ref>
      <ref id="B47-nutrients-3767544">
        <label>47.</label>
        <element-citation publication-type="journal">
          <person-group person-group-type="author">
            <name>
              <surname>Costa</surname>
              <given-names>A.J.</given-names>
            </name>
            <name>
              <surname>Kale</surname>
              <given-names>P.L.</given-names>
            </name>
            <name>
              <surname>Luiz</surname>
              <given-names>R.R.</given-names>
            </name>
            <name>
              <surname>De Moraes</surname>
              <given-names>S.A.</given-names>
            </name>
            <name>
              <surname>Mosley</surname>
              <given-names>T.H.</given-names>
            </name>
            <name>
              <surname>Szklo</surname>
              <given-names>M.</given-names>
            </name>
          </person-group>
          <article-title>Association between birthweight and cognitive function in middle age: The atherosclerosis risk in communities study</article-title>
          <source>Ann. Epidemiol.</source>
          <year>2011</year>
          <volume>21</volume>
          <fpage>851</fpage>
          <lpage>856</lpage>
          <pub-id pub-id-type="doi">10.1016/j.annepidem.2011.06.004</pub-id>
        </element-citation>
      </ref>
      <ref id="B48-nutrients-3767544">
        <label>48.</label>
        <element-citation publication-type="journal">
          <person-group person-group-type="author">
            <name>
              <surname>Chia</surname>
              <given-names>A.R.</given-names>
            </name>
            <name>
              <surname>Chen</surname>
              <given-names>L.W.</given-names>
            </name>
            <name>
              <surname>Lai</surname>
              <given-names>J.S.</given-names>
            </name>
            <name>
              <surname>Wong</surname>
              <given-names>C.H.</given-names>
            </name>
            <name>
              <surname>Neelakantan</surname>
              <given-names>N.</given-names>
            </name>
            <name>
              <surname>van Dam</surname>
              <given-names>R.M.</given-names>
            </name>
            <name>
              <surname>Chong</surname>
              <given-names>M.F.</given-names>
            </name>
          </person-group>
          <article-title>Maternal Dietary Patterns and Birth Outcomes: A Systematic Review and Meta-Analysis</article-title>
          <source>Adv. Nutr.</source>
          <year>2019</year>
          <volume>10</volume>
          <fpage>685</fpage>
          <lpage>695</lpage>
          <pub-id pub-id-type="doi">10.1093/advances/nmy123</pub-id>
        </element-citation>
      </ref>
      <ref id="B49-nutrients-3767544">
        <label>49.</label>
        <element-citation publication-type="journal">
          <person-group person-group-type="author">
            <name>
              <surname>Roseboom</surname>
              <given-names>T.J.</given-names>
            </name>
            <name>
              <surname>Painter</surname>
              <given-names>R.C.</given-names>
            </name>
            <name>
              <surname>van Abeelen</surname>
              <given-names>A.F.M.</given-names>
            </name>
            <name>
              <surname>Veenendaal</surname>
              <given-names>M.V.E.</given-names>
            </name>
            <name>
              <surname>de Rooij</surname>
              <given-names>S.R.</given-names>
            </name>
          </person-group>
          <article-title>Hungry in the womb: What are the consequences? Lessons from the Dutch famine</article-title>
          <source>Maturitas</source>
          <year>2011</year>
          <volume>70</volume>
          <fpage>141</fpage>
          <lpage>145</lpage>
          <pub-id pub-id-type="doi">10.1016/j.maturitas.2011.06.017</pub-id>
          <pub-id pub-id-type="pmid">21802226</pub-id>
        </element-citation>
      </ref>
      <ref id="B50-nutrients-3767544">
        <label>50.</label>
        <element-citation publication-type="journal">
          <person-group person-group-type="author">
            <name>
              <surname>Hrolfsdottir</surname>
              <given-names>L.</given-names>
            </name>
            <name>
              <surname>Gunnarsdottir</surname>
              <given-names>I.</given-names>
            </name>
            <name>
              <surname>Birgisdottir</surname>
              <given-names>B.E.</given-names>
            </name>
            <name>
              <surname>Hreidarsdottir</surname>
              <given-names>I.T.</given-names>
            </name>
            <name>
              <surname>Smarason</surname>
              <given-names>A.K.</given-names>
            </name>
            <name>
              <surname>Hardardottir</surname>
              <given-names>H.</given-names>
            </name>
            <name>
              <surname>Halldorsson</surname>
              <given-names>T.I.</given-names>
            </name>
          </person-group>
          <article-title>Can a Simple Dietary Screening in Early Pregnancy Identify Dietary Habits Associated with Gestational Diabetes?</article-title>
          <source>Nutrients</source>
          <year>2019</year>
          <volume>11</volume>
          <elocation-id>1868</elocation-id>
          <pub-id pub-id-type="doi">10.3390/nu11081868</pub-id>
          <pub-id pub-id-type="pmid">31405206</pub-id>
        </element-citation>
      </ref>
    </ref-list>
    <sec sec-type="display-objects">
      <title>Figures and Tables</title>
      <fig id="nutrients-3767544-f001" position="float">
        <label>Figure 1</label>
        <caption>
          <p>PRISMA flow chart for database searches and screening.</p>
        </caption>
        <graphic xmlns:xlink="http://www.w3.org/1999/xlink" xlink:href="nutrients-3767544-g001.tif"/>
      </fig>
      <fig id="nutrients-3767544-f002" position="float">
        <label>Figure 2</label>
        <caption>
          <p>Summary of risk of bias per domain according to the RoB assessment.</p>
        </caption>
        <graphic xmlns:xlink="http://www.w3.org/1999/xlink" xlink:href="nutrients-3767544-g002.tif"/>
      </fig>
      <fig id="nutrients-3767544-f003" position="float">
        <label>Figure 3</label>
        <caption>
          <p>Risk of bias per domain for all included articles.</p>
        </caption>
        <graphic xmlns:xlink="http://www.w3.org/1999/xlink" xlink:href="nutrients-3767544-g003.tif"/>
      </fig>
      <fig id="nutrients-3767544-f004" position="float">
        <label>Figure 4</label>
        <caption>
          <p>Pooled associations of birth weight and grip strength, unadjusted models (results presented on a scale from &#x2212;10 to 10 kg GS).</p>
        </caption>
        <graphic xmlns:xlink="http://www.w3.org/1999/xlink" xlink:href="nutrients-3767544-g004.tif"/>
      </fig>
      <fig id="nutrients-3767544-f005" position="float">
        <label>Figure 5</label>
        <caption>
          <p>Pooled associations of birth weight and grip strength adjusted models (results presented on a scale from &#x2212;4 to 4 kg GS).</p>
        </caption>
        <graphic xmlns:xlink="http://www.w3.org/1999/xlink" xlink:href="nutrients-3767544-g005.tif"/>
      </fig>
      <fig id="nutrients-3767544-f006" position="float">
        <label>Figure 6</label>
        <caption>
          <p>Pooled associations of birth weight and verbal fluency (results presented on a scale from &#x2212;1 to 1 words/min).</p>
        </caption>
        <graphic xmlns:xlink="http://www.w3.org/1999/xlink" xlink:href="nutrients-3767544-g006.tif"/>
      </fig>
      <table-wrap id="nutrients-3767544-t001" position="float">
        <object-id pub-id-type="pii">nutrients-3767544-t001_Table 1</object-id>
        <label>Table 1</label>
        <caption>
          <p>Overview of included birth cohorts.</p>
        </caption>
        <table>
          <thead>
            <tr>
              <th align="center" valign="middle" style="border-top:solid thin;border-bottom:solid thin">Cohort, Country</th>
              <th align="center" valign="middle" style="border-top:solid thin;border-bottom:solid thin">Reference(s)</th>
              <th align="center" valign="middle" style="border-top:solid thin;border-bottom:solid thin">No. of Participants</th>
              <th align="center" valign="middle" style="border-top:solid thin;border-bottom:solid thin">Population</th>
              <th align="center" valign="middle" style="border-top:solid thin;border-bottom:solid thin">Outcome Type</th>
            </tr>
          </thead>
          <tbody>
            <tr>
              <td align="center" valign="middle">Helsinki Birth Cohort, <break/> Finland</td>
              <td align="center" valign="middle">Paile-Hyv&#xE4;rinen et al. [<xref ref-type="bibr" rid="B27-nutrients-3767544">27</xref>]<break/>von Bonsdorff et al. [<xref ref-type="bibr" rid="B28-nutrients-3767544">28</xref>]<break/>Salonen et al. [<xref ref-type="bibr" rid="B29-nutrients-3767544">29</xref>]<break/>Raikkonen et al. [<xref ref-type="bibr" rid="B30-nutrients-3767544">30</xref>]<break/>Tuovinen et al. [<xref ref-type="bibr" rid="B31-nutrients-3767544">31</xref>]<break/>Eriksson et al. [<xref ref-type="bibr" rid="B32-nutrients-3767544">32</xref>]<break/>Ylih&#xE4;rsil&#xE4; et al. [<xref ref-type="bibr" rid="B22-nutrients-3767544">22</xref>]<break/>Haapanen et al. [<xref ref-type="bibr" rid="B33-nutrients-3767544">33</xref>]</td>
              <td align="center" valign="middle">13,345</td>
              <td align="center" valign="middle">Men and women born in Helsinki between 1934 and 1944 and were still living in Finland in 1971.</td>
              <td align="center" valign="middle">Cognitive<break/>Physical</td>
            </tr>
            <tr>
              <td align="center" valign="middle">Dutch Famine Birth Cohort, <break/> The Netherlands</td>
              <td align="center" valign="middle">Bleker et al. [<xref ref-type="bibr" rid="B20-nutrients-3767544">20</xref>]<break/>deRooij et al. [<xref ref-type="bibr" rid="B34-nutrients-3767544">34</xref>]<break/>Franke et al. [<xref ref-type="bibr" rid="B35-nutrients-3767544">35</xref>]</td>
              <td align="center" valign="middle">2414</td>
              <td align="center" valign="middle">Men and women born in the Wilhelmina Gashuis in Amsterdam between 1 November 1943 and 28 February 1947.</td>
              <td align="center" valign="middle">Cognitive<break/>Physical</td>
            </tr>
            <tr>
              <td align="center" valign="middle">Hertfordshire Cohort, <break/> England</td>
              <td align="center" valign="middle">Martyn et al. [<xref ref-type="bibr" rid="B36-nutrients-3767544">36</xref>]<break/>Sayer et al. [<xref ref-type="bibr" rid="B37-nutrients-3767544">37</xref>]<break/>Sayer et al. [<xref ref-type="bibr" rid="B38-nutrients-3767544">38</xref>]<break/>Martin et al. [<xref ref-type="bibr" rid="B39-nutrients-3767544">39</xref>]</td>
              <td align="center" valign="middle">1576<break/>1428<break/>3207<break/>1790</td>
              <td align="center" valign="middle">Men and women born in Herefordshire between; <break/> 1920 and 1943.<break/>1920 and 1930.<break/>1931 and 1939.<break/>1931 and 1939.</td>
              <td align="center" valign="middle">Cognitive<break/>Physical</td>
            </tr>
            <tr>
              <td align="center" valign="middle">MRC NSHD <sup>a</sup> <break/> England</td>
              <td align="center" valign="middle">Kuh et al. [<xref ref-type="bibr" rid="B21-nutrients-3767544">21</xref>]</td>
              <td align="center" valign="middle">5362</td>
              <td align="center" valign="middle">Sample of all births (men and women) in the first week of March in 1946 in mainland Britain.</td>
              <td align="center" valign="middle">Cognitive<break/>Physical</td>
            </tr>
            <tr>
              <td align="center" valign="middle">Edinburgh, <break/> Scotland</td>
              <td align="center" valign="middle">Shenkin et al. [<xref ref-type="bibr" rid="B40-nutrients-3767544">40</xref>]</td>
              <td align="center" valign="middle">130</td>
              <td align="center" valign="middle">Community-dwelling volunteers born in one hospital in Edinburgh between 1921 and 1926.</td>
              <td align="center" valign="middle">Cognitive</td>
            </tr>
            <tr>
              <td align="center" valign="middle">Rancho Bernardo Study, <break/>United States</td>
              <td align="center" valign="middle">Erickson et al. [<xref ref-type="bibr" rid="B23-nutrients-3767544">23</xref>]</td>
              <td align="center" valign="middle">2040</td>
              <td align="center" valign="middle">Men and women living in Rancho Bernardo, California in 1972 to 1974.</td>
              <td align="center" valign="middle">Cognitive</td>
            </tr>
            <tr>
              <td align="center" valign="middle">MYNAH Cohort <sup>b</sup>, <break/>India</td>
              <td align="center" valign="middle">Krishna et al. [<xref ref-type="bibr" rid="B24-nutrients-3767544">24</xref>]</td>
              <td align="center" valign="middle">3427</td>
              <td align="center" valign="middle">Men and women born in the Holdsworth Memorial Hospital in Mysore, South India between 1934 and 1966.</td>
              <td align="center" valign="middle">Cognitive </td>
            </tr>
            <tr>
              <td align="center" valign="middle">Swedish Twin Registry, <break/>Sweden</td>
              <td align="center" valign="middle">Mosing et al. [<xref ref-type="bibr" rid="B41-nutrients-3767544">41</xref>]</td>
              <td align="center" valign="middle">35,357</td>
              <td align="center" valign="middle">All twins registered with the Swedish Twin Registry born between 1 January 1926 and 31 December 1960.</td>
              <td align="center" valign="middle">Cognitive </td>
            </tr>
            <tr>
              <td align="center" valign="middle">AGES <sup>c</sup> Cohort, <break/>Iceland</td>
              <td align="center" valign="middle">Muller et al. [<xref ref-type="bibr" rid="B42-nutrients-3767544">42</xref>]</td>
              <td align="center" valign="middle">5764</td>
              <td align="center" valign="middle">Men and women born between 1907 and 1935 and living in Reykjavik in 1967.</td>
              <td align="center" valign="middle">Cognitive</td>
            </tr>
            <tr>
              <td align="center" valign="middle">HUSK <sup>d</sup> Cohort, <break/>Norway</td>
              <td align="center" valign="middle">Skogen et al. [<xref ref-type="bibr" rid="B25-nutrients-3767544">25</xref>]</td>
              <td align="center" valign="middle">2156</td>
              <td align="center" valign="middle">Men and women of a previously established cohort living in Bergen/nearby<break/>Areas, born between 1925 and 1927.</td>
              <td align="center" valign="middle">Cognitive</td>
            </tr>
            <tr>
              <td align="center" valign="middle">Chinese Birth Cohort, <break/>China</td>
              <td align="center" valign="middle">Zhang et al. [<xref ref-type="bibr" rid="B43-nutrients-3767544">43</xref>]</td>
              <td align="center" valign="middle">2062</td>
              <td align="center" valign="middle">Men and women born in Peking Union Medical College Hospital between 1921 and 1954.</td>
              <td align="center" valign="middle">Cognitive</td>
            </tr>
            <tr>
              <td align="center" valign="middle" style="border-bottom:solid thin">UK Biobank, <break/> United Kingdom</td>
              <td align="center" valign="middle" style="border-bottom:solid thin">Walhovd et al. [<xref ref-type="bibr" rid="B44-nutrients-3767544">44</xref>]</td>
              <td align="center" valign="middle" style="border-bottom:solid thin">500,000</td>
              <td align="center" valign="middle" style="border-bottom:solid thin">Men and women living in the United Kingdom, aged between 40 to 69 years old in 2006 to 2010 and living close enough to an assessment center.</td>
              <td align="center" valign="middle" style="border-bottom:solid thin"> </td>
            </tr>
          </tbody>
        </table>
        <table-wrap-foot>
          <fn>
            <p><sup>a</sup> Medical Research Council National Survey of Health and Development Cohort <sup>b</sup> MYsore studies of Natal effect on Ageing and Health Cohort <sup>c</sup> Age Gene/Environment Susceptibility&#x2014;Reykjavik Study <sup>d</sup> The Hordaland Health Study.</p>
          </fn>
        </table-wrap-foot>
      </table-wrap>
      <table-wrap id="nutrients-3767544-t002" position="float">
        <object-id pub-id-type="pii">nutrients-3767544-t002_Table 2</object-id>
        <label>Table 2</label>
        <caption>
          <p>Characteristics of included articles.</p>
        </caption>
        <table>
          <thead>
            <tr>
              <th align="center" valign="middle" style="border-top:solid thin;border-bottom:solid thin">Author, Year</th>
              <th align="center" valign="middle" style="border-top:solid thin;border-bottom:solid thin">Participants (<italic>n</italic>)/Women (<italic>n</italic>)</th>
              <th align="center" valign="middle" style="border-top:solid thin;border-bottom:solid thin">Age (Mean, SD)<break/>Age Range</th>
              <th align="center" valign="middle" style="border-top:solid thin;border-bottom:solid thin">Exposure</th>
              <th colspan="2" align="center" valign="middle" style="border-top:solid thin;border-bottom:solid thin">Mean (SD)/Definition</th>
              <th align="center" valign="middle" style="border-top:solid thin;border-bottom:solid thin">Outcome/s</th>
              <th align="center" valign="middle" style="border-top:solid thin;border-bottom:solid thin">Confounders</th>
            </tr>
          </thead>
          <tbody>
            <tr>
              <td colspan="8" align="center" valign="middle">
                <bold>Physical function outcomes (<italic>n</italic> = 10)</bold>
              </td>
            </tr>
            <tr>
              <td align="center" valign="middle">von Bonsdorff, 2011 [<xref ref-type="bibr" rid="B28-nutrients-3767544">28</xref>]</td>
              <td align="center" valign="middle">1999/1072</td>
              <td align="center" valign="middle">61.6 (2.9)<break/>57 to 70</td>
              <td align="center" valign="middle">Low Birth Weight</td>
              <td colspan="2" align="center" valign="middle">&lt;2.5 kg<break/>2.5&#x2013;2.9 kg <break/> vs. 3.0&#x2013;3.4 kg</td>
              <td align="center" valign="middle">SF36 physical functioning questionnaire.</td>
              <td align="center" valign="middle">Sex, age, length of gestation, adult lean body mass,<break/>highest social class in childhood and adulthood, smoking status.</td>
            </tr>
            <tr>
              <td align="center" valign="middle">Eriksson, 2015 [<xref ref-type="bibr" rid="B32-nutrients-3767544">32</xref>]</td>
              <td align="center" valign="middle">1078/603</td>
              <td align="center" valign="middle">71.3 (NA)<break/>67 to 79</td>
              <td align="center" valign="middle">Birth Weight<break/>Birth Length<break/>Birth BMI</td>
              <td align="center" valign="middle">Men<break/>3.5 (0.5)<break/>50.7 (2.0)<break/>13.5 (1.3)</td>
              <td align="center" valign="middle">Women<break/>3.4 (0.4)<break/>50.1 (1.8)<break/>13.4 (1.2)</td>
              <td align="center" valign="middle">SFT Score, Chair Stands, Arm Curls, Chair Sit and reach, 6 min Walk, Back Scratch</td>
              <td align="center" valign="middle">Age, sex, occupation, education, adult lifestyle variables, metabolic measures, adult anthropometry.</td>
            </tr>
            <tr>
              <td align="center" valign="middle">Salonen, 2011 [<xref ref-type="bibr" rid="B29-nutrients-3767544">29</xref>]</td>
              <td align="center" valign="middle">581/312</td>
              <td align="center" valign="middle">61.8 (2.8)<break/>NA</td>
              <td align="center" valign="middle">Birth Weight<break/>Birth Length<break/>Birth BMI</td>
              <td align="center" valign="middle">Men<break/>3.5 (0.5)<break/>50.8 (2.1)<break/>13.5 (1.2)</td>
              <td align="center" valign="middle">Women<break/>3.4 (0.4)<break/>50.2 (1.8)<break/>13.4 (1.2)</td>
              <td align="center" valign="middle">VO<sub>2max</sub></td>
              <td align="center" valign="middle">Age, sex, adult lean body mass, adult social class, exercise and smoking habits.</td>
            </tr>
            <tr>
              <td align="center" valign="middle">Martin, 2009 [<xref ref-type="bibr" rid="B39-nutrients-3767544">39</xref>]</td>
              <td align="center" valign="middle">629/280</td>
              <td align="center" valign="middle">67.9 (2.5)<break/>NA</td>
              <td align="center" valign="middle">Birth Weight</td>
              <td align="center" valign="middle">Men <break/>3.5 (0.5)</td>
              <td align="center" valign="middle">Women <break/>3.4 (0.5)</td>
              <td align="center" valign="middle">3-m walk, Chair Stands<break/>Balance</td>
              <td align="center" valign="middle">Age, height and weight adjusted for height.</td>
            </tr>
            <tr>
              <td align="center" valign="middle">Bleker, 2016 [<xref ref-type="bibr" rid="B20-nutrients-3767544">20</xref>]</td>
              <td align="center" valign="middle">150/83</td>
              <td align="center" valign="middle">68 (NA)<break/>NA</td>
              <td align="center" valign="middle">Birth Weight</td>
              <td colspan="2" align="center" valign="middle">3.4 (0.5)</td>
              <td align="center" valign="middle">Grip Strength, SPPB, Frailty</td>
              <td align="center" valign="middle">Sex, BMI, SES, smoking, medication use, LTPA</td>
            </tr>
            <tr>
              <td align="center" valign="middle">Kuh, 2019 [<xref ref-type="bibr" rid="B21-nutrients-3767544">21</xref>]</td>
              <td align="center" valign="middle">2098/1062</td>
              <td align="center" valign="middle">60.5 <sup>a</sup> (NA)<break/>53 to 69</td>
              <td align="center" valign="middle">Birth Weight</td>
              <td align="center" valign="middle">Men<break/>3.5 (0.5)</td>
              <td align="center" valign="middle">Women<break/>3.3 (0.5)</td>
              <td align="center" valign="middle">Grip Strength</td>
              <td align="center" valign="middle">Age term, adult height.</td>
            </tr>
            <tr>
              <td align="center" valign="middle">Sayer, 1998 [<xref ref-type="bibr" rid="B37-nutrients-3767544">37</xref>]</td>
              <td align="center" valign="middle">717/306</td>
              <td align="center" valign="middle">67.5 (2.3)<break/>NA</td>
              <td align="center" valign="middle">Birth Weight</td>
              <td align="center" valign="middle">Men<break/>3.5 (0.5)</td>
              <td align="center" valign="middle">Women<break/>3.4 (0.5)</td>
              <td align="center" valign="middle">Grip Strength</td>
              <td align="center" valign="middle">Age, sex, current social class, social class <break/>at birth and height</td>
            </tr>
            <tr>
              <td align="center" valign="middle">Sayer, 2004 [<xref ref-type="bibr" rid="B38-nutrients-3767544">38</xref>]</td>
              <td align="center" valign="middle">1403/673</td>
              <td align="center" valign="middle">64.9 (2.6)<break/>NA</td>
              <td align="center" valign="middle">Birth Weight</td>
              <td align="center" valign="middle">Men<break/>3.5 (0.5)</td>
              <td align="center" valign="middle">Women<break/>3.4 (0.5)</td>
              <td align="center" valign="middle">Grip Strength</td>
              <td align="center" valign="middle">Age, physical activity, social class, smoking,<break/>and alcohol.</td>
            </tr>
            <tr>
              <td align="center" valign="middle">Ylih&#xE4;rsila, 2007 [<xref ref-type="bibr" rid="B22-nutrients-3767544">22</xref>]</td>
              <td align="center" valign="middle">2003/1075</td>
              <td align="center" valign="middle">61.5 (2.9)<break/>57 to 70</td>
              <td align="center" valign="middle">Birth Weight</td>
              <td align="center" valign="middle">Men<break/>3.5 (0.5)</td>
              <td align="center" valign="middle">Women<break/>3.4 (0.5)</td>
              <td align="center" valign="middle">Grip Strength</td>
              <td align="center" valign="middle">Age and adult BMI.</td>
            </tr>
            <tr>
              <td align="center" valign="middle">Haapanen, 2018 [<xref ref-type="bibr" rid="B33-nutrients-3767544">33</xref>]</td>
              <td align="center" valign="middle">1078/603</td>
              <td align="center" valign="middle">71 (2.7)<break/> NA</td>
              <td align="center" valign="middle">Birth Weight <break/> Birth length <break/> Birth BMI</td>
              <td colspan="2" align="center" valign="middle">3.4 (0.5)<break/>50.3 (1.9)<break/>13.4 (1.2)</td>
              <td align="center" valign="middle">Pre-frailty<break/>Frailty</td>
              <td align="center" valign="middle">Age, sex, gestational age, childhood and adult SES, adult BMI, smoking, hypertension and diabetes.</td>
            </tr>
            <tr>
              <td colspan="8" align="center" valign="middle">
                <bold>Cognitive function outcomes (<italic>n</italic> = 14)</bold>
              </td>
            </tr>
            <tr>
              <td align="center" valign="middle">de Rooij,<break/>2016 [<xref ref-type="bibr" rid="B34-nutrients-3767544">34</xref>]</td>
              <td align="center" valign="middle">118/66</td>
              <td align="center" valign="middle">67.5 (0.9)<break/>65 to 69</td>
              <td align="center" valign="middle">Birth Weight</td>
              <td colspan="2" align="center" valign="middle">3.4 (0.5)</td>
              <td align="center" valign="middle">ICV, TBV</td>
              <td align="center" valign="middle">None reported.</td>
            </tr>
            <tr>
              <td align="center" valign="middle">Franke,<break/>2018 [<xref ref-type="bibr" rid="B35-nutrients-3767544">35</xref>]</td>
              <td align="center" valign="middle">52/0</td>
              <td align="center" valign="middle">67.5 (0.9)<break/>65 to 69</td>
              <td align="center" valign="middle">Birth Weight</td>
              <td colspan="2" align="center" valign="middle">3.4 (0.5)</td>
              <td align="center" valign="middle">BrainAge Score</td>
              <td align="center" valign="middle">None reported.</td>
            </tr>
            <tr>
              <td align="center" valign="middle">Martyn, 1996 [<xref ref-type="bibr" rid="B36-nutrients-3767544">36</xref>]</td>
              <td align="center" valign="middle">1576/Not reported </td>
              <td align="center" valign="middle">60.9 (2.1)<break/>48 to 74</td>
              <td align="center" valign="middle">Birth Weight<break/>Birth Length<break/>Ponderal Index</td>
              <td colspan="2" align="center" valign="middle">3.4 (0.5)<break/>51.1 (2.5)<break/>25.4 kg/m<sup>3</sup></td>
              <td align="center" valign="middle">Alice Heim intelligence test, Decline in Cognitive Function</td>
              <td align="center" valign="middle">Age, social class at birth and individual dataset.</td>
            </tr>
            <tr>
              <td align="center" valign="middle">Shenkin, 2009 [<xref ref-type="bibr" rid="B40-nutrients-3767544">40</xref>]</td>
              <td align="center" valign="middle">128/90</td>
              <td align="center" valign="middle">78.4 (1.4)<break/>75 to 81</td>
              <td align="center" valign="middle">Birth Weight<break/>Birth Length</td>
              <td colspan="2" align="center" valign="middle">3.3 (0.5)<break/>50.6 (2.7)</td>
              <td align="center" valign="middle">National Adult Reading Test (NART), General cognitive factor (g), Raven&#x2019;s Matrices Test, Murray House Test, Controlled Word Association, Logical Memory</td>
              <td align="center" valign="middle">Sex, gestational age, maternal Age, parity and social class</td>
            </tr>
            <tr>
              <td align="center" valign="middle">Erickson, 2010 [<xref ref-type="bibr" rid="B23-nutrients-3767544">23</xref>]</td>
              <td align="center" valign="middle">292/292</td>
              <td align="center" valign="middle">71.1 (8.6)<break/>55 to 89</td>
              <td align="center" valign="middle">Birth Weight</td>
              <td colspan="2" align="center" valign="middle">Not reported</td>
              <td align="center" valign="middle">Buschke Total Recall, Buschke LTM, Buschke STMa, Heaton Visual Copying, Heaton Visual LTM, Heaton Visual STM,<break/>MMSE, Serial 7&#x2019;s, World backward, Trails B, Category fluency, Total blessed</td>
              <td align="center" valign="middle">Age and education</td>
            </tr>
            <tr>
              <td align="center" valign="middle">Krishna, 2022 [<xref ref-type="bibr" rid="B24-nutrients-3767544">24</xref>]</td>
              <td align="center" valign="middle">721/313</td>
              <td align="center" valign="middle">62.3 (5.3)<break/>55 to 80</td>
              <td align="center" valign="middle">Birth Weight<break/>Birth Length<break/>Ponderal Index</td>
              <td align="center" valign="middle">Men<break/>2.8 (0.4)<break/>48.2 (2.1)<break/>25.4 (4.6)</td>
              <td align="center" valign="middle">Women<break/>2.7 (0.4)<break/>47.7 (2.9)<break/>25.4 (5.1)</td>
              <td align="center" valign="middle">Global Cognition (SD)<break/>Verbal Fluency Score<break/>Immediate Recall Score<break/>Delayed Recall Score<break/>Composite Cognitive Score (SD)</td>
              <td align="center" valign="middle">Age, sex and sibship</td>
            </tr>
            <tr>
              <td align="center" valign="middle">Mosing, 2018 [<xref ref-type="bibr" rid="B41-nutrients-3767544">41</xref>]</td>
              <td align="center" valign="middle">4000/2124</td>
              <td align="center" valign="middle">68.4 (2.6)<break/>55 to 89</td>
              <td align="center" valign="middle">Birth Weigh<break/>Birth Length<break/>Low Birth Weight<break/>Small for Gestational Age</td>
              <td colspan="2" align="center" valign="middle">2.8 (0.5)<break/>&#x2264;2.5 kg vs. &gt;2.5 kg<break/>2 SD below mean for a given GA and sex.</td>
              <td align="center" valign="middle">Cognitive Impairment</td>
              <td align="center" valign="middle">Age, sex, age of mother, parity, birth SES and education.</td>
            </tr>
            <tr>
              <td align="center" valign="middle">Muller, 2014 [<xref ref-type="bibr" rid="B42-nutrients-3767544">42</xref>]</td>
              <td align="center" valign="middle">1254/715</td>
              <td align="center" valign="middle">75 (5)<break/>69 to 82</td>
              <td align="center" valign="middle">Birth Weight<break/>Birth Length<break/>Ponderal Index</td>
              <td colspan="2" align="center" valign="middle">3.7 (0.5)</td>
              <td align="center" valign="middle">ICV, TBV, WMV, GMV<break/>CSFV, Ln WMLV<break/>Memory, Processing speed, Executive function</td>
              <td align="center" valign="middle">Sex, age, education, midlife weight, height, ICV.</td>
            </tr>
            <tr>
              <td align="center" valign="middle">Paile Hyv&#xE4;rinen, 2009 [<xref ref-type="bibr" rid="B27-nutrients-3767544">27</xref>]</td>
              <td align="center" valign="middle">1243/658</td>
              <td align="center" valign="middle">63.9 (2.9)<break/>NA</td>
              <td align="center" valign="middle">Birth Weight</td>
              <td colspan="2" align="center" valign="middle">3.4 (0.5)</td>
              <td align="center" valign="middle">Divided Attention Task (DA) reaction time, Associate Learning Task (AL) hit rate</td>
              <td align="center" valign="middle">Age, sex, gestational age, CHD, DM, depressive symptoms and education.</td>
            </tr>
            <tr>
              <td align="center" valign="middle">Raikkonen, 2013 [<xref ref-type="bibr" rid="B30-nutrients-3767544">30</xref>]</td>
              <td align="center" valign="middle">931/0</td>
              <td align="center" valign="middle">67.9 (2.5)<break/>51 to 70</td>
              <td align="center" valign="middle">Birth Weight<break/>Birth Length<break/>Ponderal Index</td>
              <td colspan="2" align="center" valign="middle">3.5 (0.5) <break/> 50.7 (2.0) <break/> 26.6 (2.1)</td>
              <td align="center" valign="middle">Standardized Cognitive Ability (CA) Test Score, Decline in CA, Top third CA Score (vs. middle/bottom)</td>
              <td align="center" valign="middle">Length of gestation, father&#x2019;s occupational status in childhood, parity, mother&#x2019;s age and height at delivery, history of breastfeeding, age, educational level, stroke and CAD.</td>
            </tr>
            <tr>
              <td align="center" valign="middle">Tuovinen, 2013 [<xref ref-type="bibr" rid="B31-nutrients-3767544">31</xref>]</td>
              <td align="center" valign="middle">876/377</td>
              <td align="center" valign="middle">69.3 (3.1)<break/>NA</td>
              <td align="center" valign="middle">Birth Weight</td>
              <td colspan="2" align="center" valign="middle">3.4 (0.5)</td>
              <td align="center" valign="middle">Complaints of cognitive failure, Dysexecutive functioning</td>
              <td align="center" valign="middle">Not reported.</td>
            </tr>
            <tr>
              <td align="center" valign="middle">Skogen, 2013 [<xref ref-type="bibr" rid="B25-nutrients-3767544">25</xref>]</td>
              <td align="center" valign="middle">346/186</td>
              <td align="center" valign="middle">72.3<break/>72 to 74</td>
              <td align="center" valign="middle">Birth Weight<break/>Birth Length<break/> Ponderal Index</td>
              <td colspan="2" align="center" valign="middle">3.5 (0.5)<break/>50.3 (2.1)<break/>27.3 (0.2)</td>
              <td align="center" valign="middle">Composite score, MMS, Digit symbol, KOLT, COWAT, TMA, Block design</td>
              <td align="center" valign="middle">Age and sex</td>
            </tr>
            <tr>
              <td align="center" valign="middle">Zhang, 2009 [<xref ref-type="bibr" rid="B43-nutrients-3767544">43</xref>]</td>
              <td align="center" valign="middle">2062/1051</td>
              <td align="center" valign="middle">62.5 <sup>a</sup> (NA)<break/>50 to 82</td>
              <td align="center" valign="middle">Ponderal Index</td>
              <td colspan="2" align="center" valign="middle">25.8 kg/m<sup>2</sup></td>
              <td align="center" valign="middle">Lower cognition</td>
              <td align="center" valign="middle">Sex, gestational age, prenatal and early life factors</td>
            </tr>
            <tr>
              <td align="center" valign="middle" style="border-bottom:solid thin">Walhovd, 2024 [<xref ref-type="bibr" rid="B44-nutrients-3767544">44</xref>]</td>
              <td align="center" valign="middle" style="border-bottom:solid thin">1759/1009</td>
              <td align="center" valign="middle" style="border-bottom:solid thin">62 (7.1)<break/>47 to 80.3</td>
              <td align="center" valign="middle" style="border-bottom:solid thin">Birth Weight</td>
              <td colspan="2" align="center" valign="middle" style="border-bottom:solid thin">3.4 (0.6)</td>
              <td align="center" valign="middle" style="border-bottom:solid thin">Cortical volume</td>
              <td align="center" valign="middle" style="border-bottom:solid thin">None reported.</td>
            </tr>
          </tbody>
        </table>
        <table-wrap-foot>
          <fn>
            <p>Birth Weight is reported in kilograms (kg) and Birth Length in centimeters (cm). <sup>a</sup> Calculated weighted mean age.</p>
          </fn>
        </table-wrap-foot>
      </table-wrap>
      <table-wrap id="nutrients-3767544-t003" position="float">
        <object-id pub-id-type="pii">nutrients-3767544-t003_Table 3</object-id>
        <label>Table 3</label>
        <caption>
          <p>Summary of findings for birth size and physical function.</p>
        </caption>
        <table>
          <thead>
            <tr>
              <th align="center" valign="middle" style="border-top:solid thin;border-bottom:solid thin">Outcomes (Grouped) </th>
              <th align="center" valign="middle" style="border-top:solid thin;border-bottom:solid thin">Author [Ref]</th>
              <th colspan="6" align="center" valign="middle" style="border-top:solid thin;border-bottom:solid thin">Birth Size Exposure</th>
            </tr>
            <tr>
              <th align="center" valign="middle" style="border-bottom:solid thin"> </th>
              <th align="center" valign="middle" style="border-bottom:solid thin"> </th>
              <th colspan="2" align="center" valign="middle" style="border-bottom:solid thin">Birth Weight</th>
              <th colspan="2" align="center" valign="middle" style="border-bottom:solid thin">Birth Length</th>
              <th colspan="2" align="center" valign="middle" style="border-bottom:solid thin">Birth BMI</th>
            </tr>
          </thead>
          <tbody>
            <tr>
              <td align="center" valign="middle"> </td>
              <td align="center" valign="middle"> </td>
              <td align="center" valign="middle"><italic>n</italic> *</td>
              <td align="center" valign="middle"> </td>
              <td align="center" valign="middle"><italic>n</italic> *</td>
              <td align="center" valign="middle"> </td>
              <td align="center" valign="middle"><italic>n</italic> *</td>
              <td align="center" valign="middle"> </td>
            </tr>
            <tr>
              <td align="center" valign="middle">Grip strength</td>
              <td align="center" valign="middle">Bleker [<xref ref-type="bibr" rid="B20-nutrients-3767544">20</xref>], Kuh [<xref ref-type="bibr" rid="B21-nutrients-3767544">21</xref>], Sayer [<xref ref-type="bibr" rid="B37-nutrients-3767544">37</xref>], Sayer [<xref ref-type="bibr" rid="B38-nutrients-3767544">38</xref>], Ylih&#xE4;rsila [<xref ref-type="bibr" rid="B22-nutrients-3767544">22</xref>]</td>
              <td align="center" valign="middle">5</td>
              <td align="center" valign="middle">&#x2191; (<italic>n</italic> = 4)<break/>&#x2194; (<italic>n</italic> = 1)</td>
              <td align="center" valign="middle">0</td>
              <td align="center" valign="middle"> </td>
              <td align="center" valign="middle">0</td>
              <td align="center" valign="middle"> </td>
            </tr>
            <tr>
              <td align="center" valign="middle">Performance score</td>
              <td align="center" valign="middle">Bleker [<xref ref-type="bibr" rid="B20-nutrients-3767544">20</xref>], Eriksson [<xref ref-type="bibr" rid="B32-nutrients-3767544">32</xref>]</td>
              <td align="center" valign="middle">2</td>
              <td align="center" valign="middle">&#x2191; (<italic>n</italic> = 1)<break/>&#x2194; (<italic>n</italic> = 1)</td>
              <td align="center" valign="middle">1</td>
              <td align="center" valign="middle">&#x2191; (<italic>n</italic> = 1)</td>
              <td align="center" valign="middle">1</td>
              <td align="center" valign="middle">&#x2191; (<italic>n</italic> = 1)</td>
            </tr>
            <tr>
              <td align="center" valign="middle">Walking </td>
              <td align="center" valign="middle">Martin [<xref ref-type="bibr" rid="B39-nutrients-3767544">39</xref>], Eriksson [<xref ref-type="bibr" rid="B32-nutrients-3767544">32</xref>]</td>
              <td align="center" valign="middle">2</td>
              <td align="center" valign="middle">&#x2194; (<italic>n</italic> = 2)</td>
              <td align="center" valign="middle"> </td>
              <td align="center" valign="middle">&#x2194; (<italic>n</italic> = 2)</td>
              <td align="center" valign="middle"> </td>
              <td align="center" valign="middle">&#x2194; (<italic>n</italic> = 2)</td>
            </tr>
            <tr>
              <td align="center" valign="middle">Chair rise</td>
              <td align="center" valign="middle">Martin [<xref ref-type="bibr" rid="B39-nutrients-3767544">39</xref>], Eriksson [<xref ref-type="bibr" rid="B32-nutrients-3767544">32</xref>]</td>
              <td align="center" valign="middle">2</td>
              <td align="center" valign="middle">&#x2194; (<italic>n</italic> = 1)<break/>&#x2194; (m <sup>a</sup>)/&#x2193; (w <sup>b</sup>) (<italic>n</italic> = 1)</td>
              <td align="center" valign="middle">1</td>
              <td align="center" valign="middle">&#x2194; (<italic>n</italic> = 1)</td>
              <td align="center" valign="middle">1</td>
              <td align="center" valign="middle">&#x2194; (<italic>n</italic> = 1)</td>
            </tr>
            <tr>
              <td align="center" valign="middle">Balance</td>
              <td align="center" valign="middle">Martin [<xref ref-type="bibr" rid="B39-nutrients-3767544">39</xref>]</td>
              <td align="center" valign="middle">1</td>
              <td align="center" valign="middle">&#x2191; (m <sup>a</sup>)/&#x2194; (w <sup>b</sup>) (<italic>n</italic> = 1)</td>
              <td align="center" valign="middle"> </td>
              <td align="center" valign="middle"> </td>
              <td align="center" valign="middle"> </td>
              <td align="center" valign="middle"> </td>
            </tr>
            <tr>
              <td align="center" valign="middle">Arm curl</td>
              <td align="center" valign="middle">Eriksson [<xref ref-type="bibr" rid="B32-nutrients-3767544">32</xref>]</td>
              <td align="center" valign="middle">1</td>
              <td align="center" valign="middle">&#x2194; (<italic>n</italic> = 1)</td>
              <td align="center" valign="middle">1</td>
              <td align="center" valign="middle">&#x2191; (<italic>n</italic> = 1)</td>
              <td align="center" valign="middle">1</td>
              <td align="center" valign="middle">&#x2194; (<italic>n</italic> = 1)</td>
            </tr>
            <tr>
              <td align="center" valign="middle">Lower flexibility (sit and reach)</td>
              <td align="center" valign="middle">Eriksson [<xref ref-type="bibr" rid="B32-nutrients-3767544">32</xref>]</td>
              <td align="center" valign="middle">1</td>
              <td align="center" valign="middle">&#x2191; (<italic>n</italic> = 1)</td>
              <td align="center" valign="middle">1</td>
              <td align="center" valign="middle">&#x2191; (<italic>n</italic> = 1)</td>
              <td align="center" valign="middle">1</td>
              <td align="center" valign="middle">&#x2194; (<italic>n</italic> = 1)</td>
            </tr>
            <tr>
              <td align="center" valign="middle">Upper flexibility (back scratch)</td>
              <td align="center" valign="middle">Eriksson [<xref ref-type="bibr" rid="B32-nutrients-3767544">32</xref>]</td>
              <td align="center" valign="middle">1</td>
              <td align="center" valign="middle">&#x2194; (<italic>n</italic> = 1)</td>
              <td align="center" valign="middle">1</td>
              <td align="center" valign="middle">&#x2194; (<italic>n</italic> = 1)</td>
              <td align="center" valign="middle">1</td>
              <td align="center" valign="middle">&#x2191; (<italic>n</italic> = 1)</td>
            </tr>
            <tr>
              <td align="center" valign="middle">VO<sub>2max</sub></td>
              <td align="center" valign="middle">Salonen [<xref ref-type="bibr" rid="B29-nutrients-3767544">29</xref>]</td>
              <td align="center" valign="middle">1</td>
              <td align="center" valign="middle">&#x2194; (<italic>n</italic> = 1)</td>
              <td align="center" valign="middle">1</td>
              <td align="center" valign="middle">&#x2194; (<italic>n</italic> = 1)</td>
              <td align="center" valign="middle">1</td>
              <td align="center" valign="middle">&#x2194; (<italic>n</italic> = 1)</td>
            </tr>
            <tr>
              <td align="center" valign="middle">Self-reported function</td>
              <td align="center" valign="middle">von Bonsdorff [<xref ref-type="bibr" rid="B28-nutrients-3767544">28</xref>]</td>
              <td align="center" valign="middle">1</td>
              <td align="center" valign="middle">&#x2191; (<italic>n</italic> = 1)</td>
              <td align="center" valign="middle"> </td>
              <td align="center" valign="middle"> </td>
              <td align="center" valign="middle"> </td>
              <td align="center" valign="middle"> </td>
            </tr>
            <tr>
              <td align="center" valign="middle" style="border-bottom:solid thin">Frailty</td>
              <td align="center" valign="middle" style="border-bottom:solid thin">Haapanen [<xref ref-type="bibr" rid="B33-nutrients-3767544">33</xref>]</td>
              <td align="center" valign="middle" style="border-bottom:solid thin">1</td>
              <td align="center" valign="middle" style="border-bottom:solid thin">&#x2191; (<italic>n</italic> = 1)</td>
              <td align="center" valign="middle" style="border-bottom:solid thin">1</td>
              <td align="center" valign="middle" style="border-bottom:solid thin">&#x2191; (<italic>n</italic> = 1)</td>
              <td align="center" valign="middle" style="border-bottom:solid thin">1</td>
              <td align="center" valign="middle" style="border-bottom:solid thin">&#x2191; (<italic>n</italic> = 1)</td>
            </tr>
          </tbody>
        </table>
        <table-wrap-foot>
          <fn>
            <p>&#x2191; = positive association, &#x2194; = no significant association, &#x2193; = negative association, * <italic>n</italic> = number of measurements extracted per exposure <sup>a</sup> Men, <sup>b</sup> Women.</p>
          </fn>
        </table-wrap-foot>
      </table-wrap>
      <table-wrap id="nutrients-3767544-t004" position="float">
        <object-id pub-id-type="pii">nutrients-3767544-t004_Table 4</object-id>
        <label>Table 4</label>
        <caption>
          <p>Summary of findings for birth size and cognitive function.</p>
        </caption>
        <table>
          <thead>
            <tr>
              <th align="center" valign="middle" style="border-top:solid thin;border-bottom:solid thin">Outcomes (Grouped) </th>
              <th align="center" valign="middle" style="border-top:solid thin;border-bottom:solid thin">Author [Ref]</th>
              <th colspan="10" align="center" valign="middle" style="border-top:solid thin;border-bottom:solid thin">Birth Size Exposure</th>
            </tr>
            <tr>
              <th align="center" valign="middle" style="border-bottom:solid thin"> </th>
              <th align="center" valign="middle" style="border-bottom:solid thin"> </th>
              <th colspan="2" align="center" valign="middle" style="border-bottom:solid thin">Birth Weight</th>
              <th colspan="2" align="center" valign="middle" style="border-bottom:solid thin">Birth Length</th>
              <th colspan="2" align="center" valign="middle" style="border-bottom:solid thin">Ponderal Index</th>
              <th colspan="2" align="center" valign="middle" style="border-bottom:solid thin">SGA <sup>a</sup></th>
              <th colspan="2" align="center" valign="middle" style="border-bottom:solid thin">LBW <sup>b</sup></th>
            </tr>
          </thead>
          <tbody>
            <tr>
              <td align="center" valign="middle"> </td>
              <td align="center" valign="middle"> </td>
              <td align="center" valign="middle"><italic>n</italic> *</td>
              <td align="center" valign="middle"> </td>
              <td align="center" valign="middle"><italic>n</italic> *</td>
              <td align="center" valign="middle"> </td>
              <td align="center" valign="middle"><italic>n</italic> *</td>
              <td align="center" valign="middle"> </td>
              <td align="center" valign="middle"><italic>n</italic> *</td>
              <td align="center" valign="middle"> </td>
              <td align="center" valign="middle"><italic>n</italic> *</td>
              <td align="center" valign="middle"> </td>
            </tr>
            <tr>
              <td align="center" valign="middle">Cognitive impairment</td>
              <td align="center" valign="middle">Tuovinen [<xref ref-type="bibr" rid="B31-nutrients-3767544">31</xref>], Mosing [<xref ref-type="bibr" rid="B41-nutrients-3767544">41</xref>], Skogen [<xref ref-type="bibr" rid="B25-nutrients-3767544">25</xref>], Erickson [<xref ref-type="bibr" rid="B23-nutrients-3767544">23</xref>]</td>
              <td align="center" valign="middle">6</td>
              <td align="center" valign="middle">&#x2194; (<italic>n</italic> = 6)</td>
              <td align="center" valign="middle">2</td>
              <td align="center" valign="middle">&#x2194; (<italic>n</italic> = 3)</td>
              <td align="center" valign="middle">2</td>
              <td align="center" valign="middle">&#x2194; (<italic>n</italic> = 2)</td>
              <td align="center" valign="middle">1</td>
              <td align="center" valign="middle">&#x2191; (<italic>n</italic> = 1) </td>
              <td align="center" valign="middle">1</td>
              <td align="center" valign="middle">&#x2194; (<italic>n</italic> = 1)</td>
            </tr>
            <tr>
              <td align="center" valign="middle">Executive function</td>
              <td align="center" valign="middle">Skogen [<xref ref-type="bibr" rid="B25-nutrients-3767544">25</xref>], Erickson [<xref ref-type="bibr" rid="B23-nutrients-3767544">23</xref>], Muller [<xref ref-type="bibr" rid="B42-nutrients-3767544">42</xref>]</td>
              <td align="center" valign="middle">2</td>
              <td align="center" valign="middle">&#x2194; (<italic>n</italic> = 1)</td>
              <td align="center" valign="middle">1</td>
              <td align="center" valign="middle">&#x2194; (<italic>n</italic> = 1)</td>
              <td align="center" valign="middle">2</td>
              <td align="center" valign="middle">&#x2194; (<italic>n</italic> = 2)</td>
              <td align="center" valign="middle">0</td>
              <td align="center" valign="middle"> </td>
              <td align="center" valign="middle">0</td>
              <td align="center" valign="middle"> </td>
            </tr>
            <tr>
              <td align="center" valign="middle">Word fluency</td>
              <td align="center" valign="middle">Krishna [<xref ref-type="bibr" rid="B24-nutrients-3767544">24</xref>], Erickson [<xref ref-type="bibr" rid="B23-nutrients-3767544">23</xref>], Shenkin [<xref ref-type="bibr" rid="B40-nutrients-3767544">40</xref>]</td>
              <td align="center" valign="middle">4</td>
              <td align="center" valign="middle">&#x2191; (<italic>n</italic> = 1)<break/>&#x2194; (<italic>n</italic> = 3)</td>
              <td align="center" valign="middle">3</td>
              <td align="center" valign="middle">&#x2194; (<italic>n</italic> = 3)</td>
              <td align="center" valign="middle">2</td>
              <td align="center" valign="middle">&#x2194; (<italic>n</italic> = 2)</td>
              <td align="center" valign="middle">0</td>
              <td align="center" valign="middle"> </td>
              <td align="center" valign="middle">0</td>
              <td align="center" valign="middle"> </td>
            </tr>
            <tr>
              <td align="center" valign="middle">Cognition</td>
              <td align="center" valign="middle">Krishna [<xref ref-type="bibr" rid="B24-nutrients-3767544">24</xref>], Shenkin [<xref ref-type="bibr" rid="B40-nutrients-3767544">40</xref>], Skogen [<xref ref-type="bibr" rid="B25-nutrients-3767544">25</xref>], Zhang [<xref ref-type="bibr" rid="B43-nutrients-3767544">43</xref>]</td>
              <td align="center" valign="middle">5</td>
              <td align="center" valign="middle">&#x2191; (<italic>n</italic> = 1)<break/>&#x2194; (<italic>n</italic> = 3)</td>
              <td align="center" valign="middle">4</td>
              <td align="center" valign="middle">&#x2191; (<italic>n</italic> = 1)<break/>&#x2194; (<italic>n</italic> = 3)</td>
              <td align="center" valign="middle"> </td>
              <td align="center" valign="middle">&#x2194; (<italic>n</italic> = 3)</td>
              <td align="center" valign="middle">0 </td>
              <td align="center" valign="middle"> </td>
              <td align="center" valign="middle">0</td>
              <td align="center" valign="middle"> </td>
            </tr>
            <tr>
              <td align="center" valign="middle">Verbal memory</td>
              <td align="center" valign="middle">Krishna [<xref ref-type="bibr" rid="B24-nutrients-3767544">24</xref>], Erickson [<xref ref-type="bibr" rid="B23-nutrients-3767544">23</xref>], Shenkin [<xref ref-type="bibr" rid="B40-nutrients-3767544">40</xref>], Muller [<xref ref-type="bibr" rid="B42-nutrients-3767544">42</xref>]</td>
              <td align="center" valign="middle">4</td>
              <td align="center" valign="middle">&#x2191; (<italic>n</italic> = 2)<break/>&#x2194; (<italic>n</italic> = 2)</td>
              <td align="center" valign="middle">3</td>
              <td align="center" valign="middle">&#x2191; (<italic>n</italic> = 1)<break/>&#x2194; (<italic>n</italic> = 2)</td>
              <td align="center" valign="middle">3</td>
              <td align="center" valign="middle">&#x2194; (<italic>n</italic> = 3)</td>
              <td align="center" valign="middle">0</td>
              <td align="center" valign="middle"> </td>
              <td align="center" valign="middle">0</td>
              <td align="center" valign="middle"> </td>
            </tr>
            <tr>
              <td align="center" valign="middle">Brain volume</td>
              <td align="center" valign="middle">Muller [<xref ref-type="bibr" rid="B42-nutrients-3767544">42</xref>], de Rooij [<xref ref-type="bibr" rid="B34-nutrients-3767544">34</xref>], Franke [<xref ref-type="bibr" rid="B35-nutrients-3767544">35</xref>], Walhovd [<xref ref-type="bibr" rid="B44-nutrients-3767544">44</xref>]</td>
              <td align="center" valign="middle">10</td>
              <td align="center" valign="middle">&#x2191; (<italic>n</italic> = 4)<break/>&#x2194; (<italic>n</italic> = 6)</td>
              <td align="center" valign="middle">7</td>
              <td align="center" valign="middle">&#x2191; (<italic>n</italic> = 1)<break/>&#x2194; (<italic>n</italic> = 6)</td>
              <td align="center" valign="middle">7</td>
              <td align="center" valign="middle">&#x2191; (<italic>n</italic> = 5)<break/>&#x2194; (<italic>n</italic> = 2)</td>
              <td align="center" valign="middle">0</td>
              <td align="center" valign="middle"> </td>
              <td align="center" valign="middle">0</td>
              <td align="center" valign="middle"> </td>
            </tr>
            <tr>
              <td align="center" valign="middle">Processing speed</td>
              <td align="center" valign="middle">Muller [<xref ref-type="bibr" rid="B42-nutrients-3767544">42</xref>], Skogen [<xref ref-type="bibr" rid="B25-nutrients-3767544">25</xref>], Paile-Hyv&#xE4;rinen [<xref ref-type="bibr" rid="B27-nutrients-3767544">27</xref>]</td>
              <td align="center" valign="middle">3</td>
              <td align="center" valign="middle">&#x2194; (<italic>n</italic> = 1)<break/>&#x2193; (<italic>n</italic> = 2)</td>
              <td align="center" valign="middle">1</td>
              <td align="center" valign="middle">&#x2194; (<italic>n</italic> = 1)</td>
              <td align="center" valign="middle">2</td>
              <td align="center" valign="middle">&#x2194; (<italic>n</italic> = 2)</td>
              <td align="center" valign="middle">0</td>
              <td align="center" valign="middle"> </td>
              <td align="center" valign="middle">0</td>
              <td align="center" valign="middle"> </td>
            </tr>
            <tr>
              <td align="center" valign="middle">Cognitive decline</td>
              <td align="center" valign="middle">Raikkonen [<xref ref-type="bibr" rid="B30-nutrients-3767544">30</xref>], Martyn [<xref ref-type="bibr" rid="B36-nutrients-3767544">36</xref>]</td>
              <td align="center" valign="middle">2</td>
              <td align="center" valign="middle">&#x2194; (<italic>n</italic> = 2)</td>
              <td align="center" valign="middle">2</td>
              <td align="center" valign="middle">&#x2191; (<italic>n</italic> = 1)<break/>&#x2194; (<italic>n</italic> = 1)</td>
              <td align="center" valign="middle">2</td>
              <td align="center" valign="middle">&#x2194; (<italic>n</italic> = 2)</td>
              <td align="center" valign="middle">0 </td>
              <td align="center" valign="middle"> </td>
              <td align="center" valign="middle">0</td>
              <td align="center" valign="middle"> </td>
            </tr>
            <tr>
              <td align="center" valign="middle">Simple attention</td>
              <td align="center" valign="middle">Skogen [<xref ref-type="bibr" rid="B25-nutrients-3767544">25</xref>], Erickson [<xref ref-type="bibr" rid="B23-nutrients-3767544">23</xref>]</td>
              <td align="center" valign="middle">4</td>
              <td align="center" valign="middle">&#x2191; (<italic>n</italic> = 1)<break/>&#x2194; (<italic>n</italic> = 3)</td>
              <td align="center" valign="middle">1</td>
              <td align="center" valign="middle">&#x2194; (<italic>n</italic> = 1)</td>
              <td align="center" valign="middle">1</td>
              <td align="center" valign="middle">&#x2194; (<italic>n</italic> = 1)</td>
              <td align="center" valign="middle">0</td>
              <td align="center" valign="middle"> </td>
              <td align="center" valign="middle">0</td>
              <td align="center" valign="middle"> </td>
            </tr>
            <tr>
              <td align="center" valign="middle">Intelligence</td>
              <td align="center" valign="middle">Martyn [<xref ref-type="bibr" rid="B36-nutrients-3767544">36</xref>], Raikkonen [<xref ref-type="bibr" rid="B30-nutrients-3767544">30</xref>], Shenkin [<xref ref-type="bibr" rid="B40-nutrients-3767544">40</xref>]</td>
              <td align="center" valign="middle">4</td>
              <td align="center" valign="middle">&#x2191; (<italic>n</italic> = 1)<break/>&#x2194; (<italic>n</italic> = 3)</td>
              <td align="center" valign="middle">4</td>
              <td align="center" valign="middle">&#x2191; (<italic>n</italic> = 1)<break/>&#x2194; (<italic>n</italic> = 2)</td>
              <td align="center" valign="middle">2</td>
              <td align="center" valign="middle">&#x2194; (<italic>n</italic> = 2)</td>
              <td align="center" valign="middle">0</td>
              <td align="center" valign="middle"> </td>
              <td align="center" valign="middle">0</td>
              <td align="center" valign="middle"> </td>
            </tr>
            <tr>
              <td align="center" valign="middle">Premorbid ability</td>
              <td align="center" valign="middle">Shenkin [<xref ref-type="bibr" rid="B40-nutrients-3767544">40</xref>]</td>
              <td align="center" valign="middle">1</td>
              <td align="center" valign="middle">&#x2194; (<italic>n</italic> = 1)</td>
              <td align="center" valign="middle">0</td>
              <td align="center" valign="middle">&#x2191; (<italic>n</italic> = 1)</td>
              <td align="center" valign="middle">0</td>
              <td align="center" valign="middle"> </td>
              <td align="center" valign="middle">0</td>
              <td align="center" valign="middle"> </td>
              <td align="center" valign="middle">0</td>
              <td align="center" valign="middle"> </td>
            </tr>
            <tr>
              <td align="center" valign="middle" style="border-bottom:solid thin">Visual memory</td>
              <td align="center" valign="middle" style="border-bottom:solid thin">Erickson [<xref ref-type="bibr" rid="B23-nutrients-3767544">23</xref>]</td>
              <td align="center" valign="middle" style="border-bottom:solid thin">1</td>
              <td align="center" valign="middle" style="border-bottom:solid thin">&#x2194; (<italic>n</italic> = 1)</td>
              <td align="center" valign="middle" style="border-bottom:solid thin">0</td>
              <td align="center" valign="middle" style="border-bottom:solid thin"> </td>
              <td align="center" valign="middle" style="border-bottom:solid thin">0</td>
              <td align="center" valign="middle" style="border-bottom:solid thin"> </td>
              <td align="center" valign="middle" style="border-bottom:solid thin">0</td>
              <td align="center" valign="middle" style="border-bottom:solid thin"> </td>
              <td align="center" valign="middle" style="border-bottom:solid thin">0</td>
              <td align="center" valign="middle" style="border-bottom:solid thin"> </td>
            </tr>
          </tbody>
        </table>
        <table-wrap-foot>
          <fn>
            <p>&#x2191; = positive association, &#x2194; = no significant association, &#x2193; = negative association, * <italic>n</italic> = number of measurements extracted per exposure <sup>a</sup> Small for Gestational Age <sup>b</sup> Low Birth Weight.</p>
          </fn>
        </table-wrap-foot>
      </table-wrap>
    </sec>
    <fn-group>
      <fn>
        <p><bold>Disclaimer/Publisher&#x2019;s Note:</bold> The statements, opinions and data contained in all publications are solely those of the individual author(s) and contributor(s) and not of MDPI and/or the editor(s). MDPI and/or the editor(s) disclaim responsibility for any injury to people or property resulting from any ideas, methods, instructions or products referred to in the content.</p>
      </fn>
    </fn-group>
  </back>
</article>
